# Supplementary material for: Time trend of measles burden on children and adolescents in BRICS-plus countries from 1990 to 2021 and prediction to 2032
Source: Front Microbiol. 2025 Jul 24;16:1612124. doi: 10.3389/fmicb.2025.1612124 (PMC12328342; doi:10.3389/fmicb.2025.1612124)
Supplement: Supplementary file 6 [file Table_1.xlsx]

## Sheet: Table S1
Supplementary table 1:Trends in the burden of measles between 1990 and 2021 across the other BRICS-plus
Prevalence
Location	Num_1990 (95% UI)	Num_2021(95% UI)	percentage_change (100%)	Rate_1990 per 100,000 (95% UI)	Rate_2021 per 100,000 (95% UI)	EAPC (95% CI)
Global	1,701,026.49 (600,598.31 – 3,702,216.49)	130,392.93 (114,767.08 – 147,285.75)	-0.92 (-0.81 – -0.96)	7,531.42 (2,659.19 – 16,391.83)	494.69 (435.41 – 558.78)	-6.8 (-7.74 – -5.85)
Saudi Arabia	8,320.57 (2,961.13 – 18,219.85)	33.21 (7.34 – 68.26)	-1 (-1 – -1)	10132.94 (3,606.12 – 22,188.47)	32.77 (7.24 – 67.36)	-15.2 (-18.73 – -11.53)
Egypt	36,924.79 (12,984.09 – 81,446.98)	212.05 (114.51 – 318.57)	-0.99 (-0.99 – -1)	13,223.91 (4,650 – 29,168.68)	45.55 (24.6 – 68.44)	-14.5 (-17.26 – -11.64)
United Arab Emirates	463.28 (154.94 – 996.78)	14.17 (8.86 – 19.69)	-0.97 (-0.94 – -0.98)	6,552.58 (2,191.41 – 14,098.41)	83.57 (52.26 – 116.17)	-8.55 (-12.3 – -4.65)
Iran (Islamic Republic of)	138.25 (134.91 – 142.14)	2.56 (2.09 – 3.07)	-0.98 (-0.98 – -0.98)	43.88 (42.82 – 45.11)	0.99 (0.81 – 1.19)	-14.78 (-20.42 – -8.75)
Ethiopia	53,332.87 (18,243.59 – 114,616.59)	3,613.51 (2,351.73 – 5,182.53)	-0.93 (-0.87 – -0.95)	18,099.04 (6,191.14 – 38,896.28)	631.76 (411.16 – 906.07)	-9.38 (-10.94 – -7.79)
Incidence
Location	Num_1990 (95% UI)	Num_2021(95% UI)	percentage_change (100%)	Rate_1990 per 100,000 (95% UI)	Rate_2021 per 100,000 (95% UI)	EAPC (95% CI)
Global	62,087,466.81 (21,921,838.14 – 135,130,901.73)	4,759,421.16 (4,189,082.17 – 5,376,013.35)	-0.92 (-0.81 – -0.96)	274,896.67 (97,060.5 – 598,301.67)	18,056.56 (15,892.77 – 20,395.82)	-6.8 (-7.74 – -5.85)
Saudi Arabia	303,700.7 (108,081.38 – 665,024.66)	1,212.23 (267.73 – 2,491.42)	-1 (-1 – -1)	369,852.2 (131,623.45 – 809,879.04)	1,196.27 (264.21 – 2,458.63)	-15.2 (-18.73 – -11.53)
Egypt	1,347,754.9 (473,919.29 – 2,972,814.88)	7,740 (4,179.68 – 11,627.76)	-0.99 (-0.99 – -1)	482,672.61 (169,725.12 – 1,064,656.72)	1,662.72 (897.88 – 2,497.89)	-14.5 (-17.26 – -11.64)
United Arab Emirates	16,909.7 (5,655.2 – 36,382.6)	517.03 (323.31 – 718.72)	-0.97 (-0.94 – -0.98)	239,169.13 (79,986.59 – 514,591.9)	3,050.18 (1,907.37 – 4,240.04)	-8.55 (-12.3 – -4.65)
Iran (Islamic Republic of)	5,046.12 (4,924.2 – 5,188.26)	93.57 (76.41 – 111.96)	-0.98 (-0.98 – -0.98)	1,601.46 (1,562.77 – 1,646.57)	36.19 (29.55 – 43.3)	-14.79 (-20.48 – -8.7)
Ethiopia	1,946,649.58 (66,5891.11 – 4,183,505.48)	131,893.27 (85,837.98 – 189,162.19)	-0.93 (-0.87 – -0.95)	660,614.94 (225,976.78 – 1,419,714.28)	23,059.07 (15,007.16 – 33,071.47)	-9.38 (-10.94 – -7.79)
Mortality
Location	Num_1990 (95% UI)	Num_2021(95% UI)	percentage_change (100%)	Rate_1990 per 100,000 (95% UI)	Rate_2021 per 100,000 (95% UI)	EAPC (95% CI)
Global	670,151.3 (249,955.15 – 1,345,889.86)	55,401.2 (31,949.91 – 85,916.54)	-0.92 (-0.87 – -0.94)	2,967.14 (1,106.69 – 5,959.02)	210.18 (121.21 – 325.95)	-8.02 (-8.58 – -7.46)
Saudi Arabia	865.35 (285.95 – 1,863.93)	0.92 (0.21 – 2.08)	-1 (-1 – -1)	1,053.84 (348.24 – 2269.93)	0.91 (0.2 – 2.05)	-20.22 (-23.63 – -16.66)
Egypt	5,654.75 (1,898.46 – 11,793.72)	9.92 (1.74 – 26.81)	-1 (-1 – -1)	2,025.14 (679.9 – 4,223.69)	2.13 (0.37 – 5.76)	-17.12 (-19.63 – -14.53)
United Arab Emirates	24.24 (7.96 – 52.62)	0.61 (0.21 – 1.5)	-0.97 (-0.97 – -0.97)	342.78 (112.64 – 744.3)	3.59 (1.26 – 8.88)	-11.61 (-15.07 – -8)
Iran (Islamic Republic of)	29.66 (19.69 – 43.8)	0.1 (0.05 – 0.16)	-1 (-1 – -1)	9.41 (6.25 – 13.9)	0.04 (0.02 – 0.06)	-18.26 (-22.43 – -13.87)
Ethiopia	6,0931.15 (21,250.74 – 118,468.75)	1,420.39 (727.44 – 2,497.9)	-0.98 (-0.97 – -0.98)	20,677.59 (7,211.65 – 40,203.55)	248.33 (127.18 – 436.71)	-12.46 (-13.93 – -10.97)
DALYs
Location	Num_1990 (95% UI)	Num_2021(95% UI)	percentage_change (100%)	Rate_1990 per 100,000 (95% UI)	Rate_2021 per 100,000 (95% UI)	EAPC (95% CI)
Global	58,581,088.94 (21,863,110.63 – 117,684,915.66)	4,839,654.44 (2,792,705.27 – 7,500,361.47)	-0.92 (-0.87 – -0.94)	259,371.93 (96,800.48 – 521,058.32)	18,360.95 (10,595.12 – 28,455.29)	-8.02 (-8.58 – -7.46)
Saudi Arabia	76,205.23 (25,283.33 – 163,903.59)	82.67 (19.05 – 184.47)	-1 (-1 – -1)	92,804.11 (30,790.49 – 199,604.74)	81.59 (18.8 – 182.04)	-20.1 (-23.52 – -16.52)
Egypt	495,828.88 (166,398.84 – 1,033,923.71)	874.44 (161.21 – 2,356.7)	-1 (-1 – -1)	177,571.62 (59,592.56 – 370,279.98)	187.85 (34.63 – 506.27)	-17.08 (-19.6 – -14.49)
United Arab Emirates	2,155.06 (713.53 – 4,684.79)	55.1 (20.23 – 134.4)	-0.97 (-0.97 – -0.97)	30,480.9 (10,092.04 – 66,261.16)	325.08 (119.33 – 792.89)	-11.46 (-14.93 – -7.84)
Iran (Islamic Republic of)	2,596.68 (1,724 – 3,828.71)	8.63 (4.44 – 14.51)	-1 (-1 – -1)	824.09 (547.13 – 1,215.09)	3.34 (1.72 – 5.61)	-18.25 (-23.52 – -12.62)
Ethiopia	5,323,208.5 (1,860,176.27 – 10,344,819.74)	124,542.02 (64,010.84 – 219,173.95)	-0.98 (-0.97 – -0.98)	1,806,483.86 (631,269.36 – 3,510,617.68)	21,773.84 (11,191.1 – 38,318.47)	-12.46 (-13.93 – -10.98)
