# Supplementary material for: Time trend of measles burden on children and adolescents in BRICS-plus countries from 1990 to 2021 and prediction to 2032
Source: Front Microbiol. 2025 Jul 24;16:1612124. doi: 10.3389/fmicb.2025.1612124 (PMC12328342; doi:10.3389/fmicb.2025.1612124)
Supplement: Supplementary file 7 [file Table_2.xlsx]

## Sheet: Table S 2
Supplementary table 2:Gender and age structure of measles among children and adolescents in global and BRICS-plus countries,2021
Location	sex	age	Prevalence Rate per 100,000			Incidence Rate per 100,000			Deaths Rate per 100,000			DALYs Rate per 100,000
			val	upper	lower	val	upper	lower	val	upper	lower	val	upper	lower
Global	Male	<5	16.88	19.09	14.84	616.23	696.84	541.83	7.77	12.19	4.4	685.92	1074.81	389.52
	Female	<5	17.09	19.32	15.03	623.91	705.26	548.71	6.83	10.66	3.83	602.47	939.89	338.97
	Male	5-9	1.71	1.94	1.51	62.53	70.64	55.05	0.7	1.09	0.42	58.52	90.78	34.88
	Female	5-9	2.38	2.68	2.09	86.71	97.75	76.44	0.85	1.31	0.48	70.37	108.63	40.24
	Male	10-14	0.46	0.52	0.41	16.83	19.04	14.81	0.2	0.33	0.11	15.38	25.82	8.84
	Female	10-14	0.57	0.64	0.5	20.86	23.51	18.38	0.23	0.38	0.12	17.6	29.51	9.63
	Male	15-19	0.17	0.19	0.15	6.08	6.9	5.34	0.09	0.15	0.05	6.24	10.72	3.48
	Female	15-19	0.22	0.25	0.19	8.04	9.07	7.07	0.09	0.17	0.04	6.41	12.3	2.79
Brazil	Male	<5	0.1	0.11	0.09	3.57	3.84	3.29	0	0.01	0	0.23	0.56	0.07
	Female	<5	0.1	0.1	0.09	3.54	3.82	3.27	0	0	0	0.12	0.28	0.04
	Male	5-9	0.01	0.01	0.01	0.41	0.45	0.38	0	0	0	0.01	0.02	0
	Female	5-9	0.02	0.02	0.01	0.56	0.6	0.52	0	0	0	0.02	0.03	0.01
	Male	10-14	0	0	0	0.12	0.13	0.11	0	0	0	0.01	0.01	0
	Female	10-14	0	0	0	0.14	0.15	0.13	0	0	0	0.01	0.01	0
	Male	15-19	0	0	0	0.05	0.05	0.04	0	0	0	0.01	0.02	0
	Female	15-19	0	0	0	0.06	0.06	0.05	0	0	0	0.01	0.01	0
Russian Federation	Male	<5	0	0	0	0.01	0.03	0	0	0	0	0.04	0.1	0
	Female	<5	0	0	0	0.01	0.03	0	0	0	0	0	0	0
	Male	5-9	0	0	0	0	0	0	0	0	0	0	0	0
	Female	5-9	0	0	0	0	0	0	0	0	0	0	0	0
	Male	10-14	0	0	0	0	0	0	0	0	0	0	0.01	0
	Female	10-14	0	0	0	0	0	0	0	0	0	0	0	0
	Male	15-19	0	0	0	0	0	0	0	0	0	0	0.01	0
	Female	15-19	0	0	0	0	0	0	0	0	0	0	0	0
India	Male	<5	9.28	12.3	6.22	338.82	448.85	226.89	0.82	1.53	0.36	73.04	135.42	32.69
	Female	<5	9.18	12.17	6.15	335.21	444.15	224.52	0.76	1.55	0.26	68.18	137.26	23.23
	Male	5-9	1.07	1.42	0.72	39.03	51.73	26.14	0.1	0.17	0.05	8.51	13.87	4.56
	Female	5-9	1.44	1.91	0.97	52.63	69.77	35.26	0.15	0.26	0.08	12.75	21.46	6.54
	Male	10-14	0.31	0.41	0.2	11.16	14.79	7.47	0.03	0.05	0.02	2.36	3.95	1.22
	Female	10-14	0.37	0.48	0.24	13.35	17.69	8.94	0.04	0.07	0.02	3.19	5.67	1.5
	Male	15-19	0.12	0.15	0.08	4.25	5.63	2.85	0.01	0.02	0.01	1.04	1.78	0.53
	Female	15-19	0.15	0.19	0.1	5.34	7.08	3.58	0.02	0.04	0.01	1.49	2.6	0.8
China	Male	<5	0.02	0.02	0.02	0.72	0.77	0.66	0.01	0.02	0.01	1.27	2.01	0.75
	Female	<5	0.02	0.02	0.02	0.72	0.77	0.66	0.01	0.02	0.01	1.21	1.94	0.71
	Male	5-9	0	0	0	0.09	0.1	0.08	0	0	0	0.13	0.19	0.08
	Female	5-9	0	0	0	0.12	0.13	0.11	0	0	0	0.17	0.25	0.11
	Male	10-14	0	0	0	0.03	0.03	0.02	0	0	0	0.04	0.06	0.02
	Female	10-14	0	0	0	0.03	0.03	0.03	0	0	0	0.05	0.07	0.03
	Male	15-19	0	0	0	0.01	0.01	0.01	0	0	0	0.02	0.03	0.01
	Female	15-19	0	0	0	0.01	0.01	0.01	0	0	0	0.02	0.03	0.01
South Africa	Male	<5	9.58	13.45	6.35	349.83	490.97	231.79	0.88	1.94	0.39	77.6	168.95	34.45
	Female	<5	9.51	13.35	6.3	347.2	487.28	230.06	0.28	0.61	0.05	24.98	54.64	5.37
	Male	5-9	1.12	1.57	0.74	40.71	57.14	26.97	0.1	0.24	0.03	8.63	19.68	2.28
	Female	5-9	1.51	2.12	1	55.07	77.29	36.48	0.13	0.3	0.01	10.61	25.2	0.96
	Male	10-14	0.32	0.45	0.21	11.64	16.33	7.71	0.05	0.11	0.02	3.94	8.5	1.78
	Female	10-14	0.38	0.54	0.25	13.97	19.61	9.25	0.06	0.15	0.03	4.86	11.79	2.04
	Male	15-19	0.12	0.17	0.08	4.45	6.25	2.95	0	0.01	0	0.23	0.62	0.01
	Female	15-19	0.15	0.22	0.1	5.63	7.9	3.73	0.03	0.07	0.01	2.24	5.22	0.69
Saudi Arabia	Male	<5	1.14	2.34	0.25	41.6	85.5	9.19	0.03	0.08	0.01	2.95	7.02	0.54
	Female	<5	1.13	2.33	0.25	41.4	85.08	9.14	0.03	0.06	0	2.33	5.65	0.37
	Male	5-9	0.13	0.27	0.03	4.88	10.03	1.08	0.01	0.01	0	0.52	1.14	0.16
	Female	5-9	0.18	0.37	0.04	6.6	13.56	1.46	0.01	0.02	0	0.63	1.37	0.2
	Male	10-14	0.04	0.08	0.01	1.4	2.87	0.31	0	0	0	0.09	0.19	0.02
	Female	10-14	0.05	0.09	0.01	1.68	3.45	0.37	0	0	0	0.13	0.29	0.04
	Male	15-19	0.01	0.03	0	0.53	1.1	0.12	0	0	0	0.02	0.05	0
	Female	15-19	0.02	0.04	0	0.68	1.39	0.15	0	0	0	0.03	0.08	0
Egypt	Male	<5	1.39	2.09	0.75	50.67	76.12	27.36	0.05	0.17	0	4.3	15.21	0.08
	Female	<5	1.38	2.07	0.75	50.38	75.68	27.2	0.06	0.2	0	5.81	18.06	0.11
	Male	5-9	0.16	0.24	0.09	5.89	8.85	3.18	0.01	0.03	0	1.17	2.84	0.31
	Female	5-9	0.22	0.33	0.12	7.97	11.97	4.3	0.02	0.04	0	1.4	3.44	0.02
	Male	10-14	0.05	0.07	0.02	1.69	2.53	0.91	0	0.01	0	0.35	0.85	0.11
	Female	10-14	0.06	0.08	0.03	2.02	3.04	1.09	0.01	0.01	0	0.45	1.1	0.11
	Male	15-19	0.02	0.03	0.01	0.65	0.97	0.35	0	0	0	0.11	0.27	0
	Female	15-19	0.02	0.03	0.01	0.82	1.22	0.44	0	0	0	0.13	0.32	0.01
United Arab Emirates	Male	<5	2.72	3.78	1.7	99.14	137.82	62	0.15	0.36	0.05	13.41	32.3	4.83
	Female	<5	2.7	3.76	1.69	98.63	137.11	61.68	0.13	0.32	0.05	11.87	28.56	4.34
	Male	5-9	0.33	0.45	0.2	11.89	16.52	7.43	0	0	0	0.03	0.05	0.02
	Female	5-9	0.44	0.61	0.28	16.07	22.34	10.05	0	0	0	0.04	0.06	0.02
	Male	10-14	0.09	0.13	0.06	3.4	4.73	2.13	0	0	0	0.01	0.01	0
	Female	10-14	0.11	0.16	0.07	4.08	5.67	2.55	0	0	0	0.01	0.02	0.01
	Male	15-19	0.04	0.05	0.02	1.3	1.81	0.81	0	0	0	0.03	0.14	0
	Female	15-19	0.05	0.06	0.03	1.64	2.29	1.03	0	0	0	0.04	0.13	0
Iran (Islamic Republic of)	Male	<5	0.03	0.04	0.03	1.25	1.49	1.02	0	0	0	0.12	0.22	0.05
	Female	<5	0.03	0.04	0.03	1.24	1.49	1.01	0	0	0	0.11	0.19	0.05
	Male	5-9	0	0	0	0.15	0.18	0.12	0	0	0	0.01	0.02	0.01
	Female	5-9	0.01	0.01	0	0.2	0.24	0.16	0	0	0	0.02	0.03	0.01
	Male	10-14	0	0	0	0.04	0.05	0.03	0	0	0	0	0.01	0
	Female	10-14	0	0	0	0.05	0.06	0.04	0	0	0	0	0.01	0
	Male	15-19	0	0	0	0.02	0.02	0.01	0	0	0	0	0	0
	Female	15-19	0	0	0	0.02	0.02	0.02	0	0	0	0	0	0
Ethiopia	Male	<5	19.52	28	12.71	712.52	1021.94	463.77	9.31	16.59	4.89	820.53	1458.92	431.84
	Female	<5	19.34	27.74	12.59	705.91	1012.42	459.43	7.13	13.33	3.06	630.01	1174.81	271.24
	Male	5-9	2.23	3.21	1.45	81.57	116.99	53.08	0.41	1.19	0.04	33.97	99.31	3.8
	Female	5-9	3.01	4.32	1.96	109.85	157.53	71.46	0.55	1.61	0.05	45.74	134.21	4.58
	Male	10-14	0.64	0.91	0.41	23.27	33.38	15.14	0.15	0.37	0.01	11.88	28.63	1.07
	Female	10-14	0.76	1.09	0.49	27.72	39.75	18.02	0.17	0.46	0.01	13.07	35.82	1.08
	Male	15-19	0.24	0.35	0.16	8.83	12.67	5.74	0.11	0.24	0.01	7.92	17.65	0.65
	Female	15-19	0.3	0.43	0.2	11.05	15.84	7.17	0.08	0.24	0.01	5.92	17.19	0.43
