# Supplementary material for: Time trend of measles burden on children and adolescents in BRICS-plus countries from 1990 to 2021 and prediction to 2032
Source: Front Microbiol. 2025 Jul 24;16:1612124. doi: 10.3389/fmicb.2025.1612124 (PMC12328342; doi:10.3389/fmicb.2025.1612124)
Supplement: Supplementary file 8 [file Table_3.xlsx]

## Sheet: Globally
Supplementary table 3:Temporal Joinpoint Analysis of measles in children and adolescents Globally, 1990-2021
	sex	Start	End	measure	val	lower	upper	95% CI	P.Value
Prevalence	Both	1990	2021	AAPC	-7.94	-8.58	-7.3	-7.94(-8.58--7.3)	<0.001
	Female	1990	2021	AAPC	-7.98	-9.13	-6.81	-7.98(-9.13--6.81)	<0.001
	Male	1990	2021	AAPC	-7.95	-8.58	-7.31	-7.95(-8.58--7.31)	<0.001
	Both	1990	2001	APC	-1.09	-1.94	-0.24	-1.09(-1.94--0.24)	0.014626
	Both	2001	2012	APC	-6.53	-7.46	-5.6	-6.53(-7.46--5.6)	<0.001
	Both	2012	2019	APC	-10.44	-12.32	-8.53	-10.44(-12.32--8.53)	<0.001
	Both	2019	2021	APC	-37.17	-40.19	-33.99	-37.17(-40.19--33.99)	<0.001
	Female	1990	2003	APC	-1.5	-2.09	-0.92	-1.5(-2.09--0.92)	<0.001
	Female	2003	2008	APC	-9.69	-12.88	-6.38	-9.69(-12.88--6.38)	<0.001
	Female	2008	2011	APC	-1.68	-12.25	10.16	-1.68(-12.25-10.16)	0.758092
	Female	2011	2019	APC	-10.64	-11.94	-9.32	-10.64(-11.94--9.32)	<0.001
	Female	2019	2021	APC	-36.85	-39.51	-34.06	-36.85(-39.51--34.06)	<0.001
	Male	1990	2001	APC	-1.02	-1.85	-0.19	-1.02(-1.85--0.19)	0.018942
	Male	2001	2012	APC	-6.52	-7.44	-5.6	-6.52(-7.44--5.6)	<0.001
	Male	2012	2019	APC	-10.53	-12.39	-8.64	-10.53(-12.39--8.64)	<0.001
	Male	2019	2021	APC	-37.29	-40.29	-34.15	-37.29(-40.29--34.15)	<0.001
Incidence	Both	1990	2021	AAPC	-7.94	-8.58	-7.3	-7.94(-8.58--7.3)	<0.001
	Female	1990	2021	AAPC	-7.98	-9.13	-6.81	-7.98(-9.13--6.81)	<0.001
	Male	1990	2021	AAPC	-7.95	-8.58	-7.31	-7.95(-8.58--7.31)	<0.001
	Both	1990	2001	APC	-1.09	-1.94	-0.24	-1.09(-1.94--0.24)	0.014625
	Both	2001	2012	APC	-6.53	-7.46	-5.6	-6.53(-7.46--5.6)	<0.001
	Both	2012	2019	APC	-10.44	-12.32	-8.53	-10.44(-12.32--8.53)	<0.001
	Both	2019	2021	APC	-37.17	-40.19	-33.99	-37.17(-40.19--33.99)	<0.001
	Female	1990	2003	APC	-1.5	-2.09	-0.92	-1.5(-2.09--0.92)	<0.001
	Female	2003	2008	APC	-9.69	-12.88	-6.38	-9.69(-12.88--6.38)	<0.001
	Female	2008	2011	APC	-1.68	-12.25	10.16	-1.68(-12.25-10.16)	0.758092
	Female	2011	2019	APC	-10.64	-11.94	-9.32	-10.64(-11.94--9.32)	<0.001
	Female	2019	2021	APC	-36.85	-39.51	-34.06	-36.85(-39.51--34.06)	<0.001
	Male	1990	2001	APC	-1.02	-1.85	-0.19	-1.02(-1.85--0.19)	0.018941
	Male	2001	2012	APC	-6.52	-7.44	-5.6	-6.52(-7.44--5.6)	<0.001
	Male	2012	2019	APC	-10.53	-12.39	-8.64	-10.53(-12.39--8.64)	<0.001
	Male	2019	2021	APC	-37.29	-40.29	-34.15	-37.29(-40.29--34.15)	<0.001
Deaths	Both	1990	2021	AAPC	-7.73	-8.5	-6.96	-7.73(-8.5--6.96)	<0.001
	Female	1990	2021	AAPC	-7.96	-8.71	-7.21	-7.96(-8.71--7.21)	<0.001
	Male	1990	2021	AAPC	-7.53	-8.31	-6.73	-7.53(-8.31--6.73)	<0.001
	Both	1990	1999	APC	-1.99	-2.55	-1.43	-1.99(-2.55--1.43)	<0.001
	Both	1999	2003	APC	-6.96	-9.86	-3.97	-6.96(-9.86--3.97)	<0.001
	Both	2003	2008	APC	-13.05	-14.78	-11.29	-13.05(-14.78--11.29)	<0.001
	Both	2008	2011	APC	-1.42	-7.69	5.27	-1.42(-7.69-5.27)	0.648825
	Both	2011	2019	APC	-9.7	-10.5	-8.9	-9.7(-10.5--8.9)	<0.001
	Both	2019	2021	APC	-20.84	-23.81	-17.74	-20.84(-23.81--17.74)	<0.001
	Female	1990	1999	APC	-2.05	-2.6	-1.51	-2.05(-2.6--1.51)	<0.001
	Female	1999	2003	APC	-7	-9.86	-4.05	-7(-9.86--4.05)	<0.001
	Female	2003	2008	APC	-12.97	-14.7	-11.21	-12.97(-14.7--11.21)	<0.001
	Female	2008	2011	APC	-1.81	-7.94	4.74	-1.81(-7.94-4.74)	0.55597
	Female	2011	2019	APC	-9.98	-10.76	-9.19	-9.98(-10.76--9.19)	<0.001
	Female	2019	2021	APC	-22.31	-25.16	-19.34	-22.31(-25.16--19.34)	<0.001
	Male	1990	1999	APC	-1.93	-2.5	-1.35	-1.93(-2.5--1.35)	<0.001
	Male	1999	2003	APC	-6.93	-9.89	-3.87	-6.93(-9.89--3.87)	<0.001
	Male	2003	2008	APC	-13.13	-14.89	-11.33	-13.13(-14.89--11.33)	<0.001
	Male	2008	2011	APC	-1.06	-7.55	5.9	-1.06(-7.55-5.9)	0.743316
	Male	2011	2019	APC	-9.43	-10.25	-8.61	-9.43(-10.25--8.61)	<0.001
	Male	2019	2021	APC	-19.55	-22.73	-16.25	-19.55(-22.73--16.25)	<0.001
DALYs	Both	1990	2021	AAPC	-7.74	-8.5	-6.97	-7.74(-8.5--6.97)	<0.001
	Female	1990	2021	AAPC	-7.97	-8.72	-7.21	-7.97(-8.72--7.21)	<0.001
	Male	1990	2021	AAPC	-7.53	-8.32	-6.74	-7.53(-8.32--6.74)	<0.001
	Both	1990	1999	APC	-1.99	-2.55	-1.43	-1.99(-2.55--1.43)	<0.001
	Both	1999	2003	APC	-6.96	-9.86	-3.96	-6.96(-9.86--3.96)	<0.001
	Both	2003	2008	APC	-13.05	-14.78	-11.29	-13.05(-14.78--11.29)	<0.001
	Both	2008	2011	APC	-1.39	-7.66	5.3	-1.39(-7.66-5.3)	0.655245
	Both	2011	2019	APC	-9.71	-10.51	-8.9	-9.71(-10.51--8.9)	<0.001
	Both	2019	2021	APC	-20.9	-23.87	-17.81	-20.9(-23.87--17.81)	<0.001
	Female	1990	1999	APC	-2.06	-2.6	-1.51	-2.06(-2.6--1.51)	<0.001
	Female	1999	2003	APC	-7	-9.86	-4.04	-7(-9.86--4.04)	<0.001
	Female	2003	2008	APC	-12.97	-14.7	-11.21	-12.97(-14.7--11.21)	<0.001
	Female	2008	2011	APC	-1.77	-7.91	4.77	-1.77(-7.91-4.77)	0.563002
	Female	2011	2019	APC	-9.98	-10.77	-9.19	-9.98(-10.77--9.19)	<0.001
	Female	2019	2021	APC	-22.36	-25.2	-19.4	-22.36(-25.2--19.4)	<0.001
	Male	1990	1999	APC	-1.93	-2.5	-1.35	-1.93(-2.5--1.35)	<0.001
	Male	1999	2003	APC	-6.92	-9.87	-3.87	-6.92(-9.87--3.87)	<0.001
	Male	2003	2008	APC	-13.13	-14.88	-11.33	-13.13(-14.88--11.33)	<0.001
	Male	2008	2011	APC	-1.03	-7.52	5.92	-1.03(-7.52-5.92)	0.749793
	Male	2011	2019	APC	-9.44	-10.25	-8.61	-9.44(-10.25--8.61)	<0.001
	Male	2019	2021	APC	-19.62	-22.79	-16.33	-19.62(-22.79--16.33)	<0.001
