# Supplementary material for: Time trend of measles burden on children and adolescents in BRICS-plus countries from 1990 to 2021 and prediction to 2032
Source: Front Microbiol. 2025 Jul 24;16:1612124. doi: 10.3389/fmicb.2025.1612124 (PMC12328342; doi:10.3389/fmicb.2025.1612124)
Supplement: Supplementary file 9 [file Table_4.xlsx]

## Sheet: Brazil
Supplementary table 4:Temporal Joinpoint Analysis of measles in children and adolescents in Brazil, 1990-2021
	sex	Start	End	measure	val	lower	upper	95% CI	P.Value
Prevalence	Both	1990	2021	AAPC	-1.53	-63.06	162.48	-1.53(-63.06-162.48)	0.975457
	Female	1990	2021	AAPC	-1.58	-62.48	158.12	-1.58(-62.48-158.12)	0.974103
	Male	1990	2021	AAPC	-1.51	-62.46	158.4	-1.51(-62.46-158.4)	0.97529
	Both	1990	1994	APC	-57.02	-72.82	-32.02	-57.02(-72.82--32.02)	0.000974
	Both	1994	1997	APC	177.32	-99.72	273566	177.32(-99.72-273566.39)	0.761369
	Both	1997	2002	APC	-89.69	-99.9	1016.81	-89.69(-99.9-1016.81)	0.32474
	Both	2002	2021	APC	80.29	19.88	171.13	80.29(19.88-171.13)	0.006762
	Female	1990	1994	APC	-57.02	-72.61	-32.53	-57.02(-72.61--32.53)	0.000836
	Female	1994	1997	APC	176.92	-99.69	244389	176.92(-99.69-244388.87)	0.757914
	Female	1997	2002	APC	-89.59	-99.9	941.98	-89.59(-99.9-941.98)	0.318688
	Female	2002	2021	APC	79.71	20.3	168.46	79.71(20.3-168.46)	0.006265
	Male	1990	1994	APC	-57.02	-72.62	-32.52	-57.02(-72.62--32.52)	0.000838
	Male	1994	1997	APC	177.61	-99.68	244330	177.61(-99.68-244329.56)	0.757249
	Male	1997	2002	APC	-89.56	-99.9	949.41	-89.56(-99.9-949.41)	0.319662
	Male	2002	2021	APC	79.75	20.33	168.51	79.75(20.33-168.51)	0.006245
Incidence	Both	1990	2021	AAPC	-1.42	-66.05	186.29	-1.42(-66.05-186.29)	0.979048
	Female	1990	2021	AAPC	-1.48	-65.49	181.32	-1.48(-65.49-181.32)	0.977844
	Male	1990	2021	AAPC	-1.4	-65.48	181.65	-1.4(-65.48-181.65)	0.978938
	Both	1990	1994	APC	-57.02	-73.89	-29.25	-57.02(-73.89--29.25)	0.00202
	Both	1994	1997	APC	177.63	-99.85	500506	177.63(-99.85-500506.13)	0.779766
	Both	1997	2002	APC	-90.23	-99.94	1493.3	-90.23(-99.94-1493.3)	0.35318
	Both	2002	2021	APC	83.18	17.54	185.49	83.18(17.54-185.49)	0.009874
	Female	1990	1994	APC	-57.02	-73.68	-29.8	-57.02(-73.68--29.8)	0.001768
	Female	1994	1997	APC	177.2	-99.83	444839	177.2(-99.83-444839.33)	0.776719
	Female	1997	2002	APC	-90.14	-99.93	1381.06	-90.14(-99.93-1381.06)	0.347395
	Female	2002	2021	APC	82.59	17.98	182.59	82.59(17.98-182.59)	0.009228
	Male	1990	1994	APC	-57.02	-73.69	-29.79	-57.02(-73.69--29.79)	0.001772
	Male	1994	1997	APC	177.91	-99.83	444820	177.91(-99.83-444820.48)	0.776099
	Male	1997	2002	APC	-90.11	-99.93	1392.58	-90.11(-99.93-1392.58)	0.348373
	Male	2002	2021	APC	82.64	18.01	182.65	82.64(18.01-182.65)	0.009203
Deaths	Both	1990	2021	AAPC	-9.65	-37.98	31.62	-9.65(-37.98-31.62)	0.597005
	Female	1990	2021	AAPC	-10.48	-38.7	30.72	-10.48(-38.7-30.72)	0.566451
	Male	1990	2021	AAPC	-8.75	-37.52	33.26	-8.75(-37.52-33.26)	0.635471
	Both	1990	2008	APC	-67.79	-79.24	-50.01	-67.79(-79.24--50.01)	<0.001
	Both	2008	2021	APC	276.77	84.21	670.58	276.77(84.21-670.58)	0.000742
	Female	1990	2008	APC	-68.62	-80.32	-49.98	-68.62(-80.32--49.98)	<0.001
	Female	2008	2021	APC	282.24	91.69	662.18	282.24(91.69-662.18)	<0.001
	Male	1990	2008	APC	-69.27	-80.19	-52.31	-69.27(-80.19--52.31)	<0.001
	Male	2008	2021	APC	311.68	99.61	749.04	311.68(99.61-749.04)	<0.001
DALYs	Both	1990	2021	AAPC	-9.42	-41.79	40.97	-9.42(-41.79-40.97)	0.661158
	Female	1990	2021	AAPC	-10.46	-42.92	40.48	-10.46(-42.92-40.48)	0.630767
	Male	1990	2021	AAPC	-8.21	-41.61	44.3	-8.21(-41.61-44.3)	0.710608
	Both	1990	2008	APC	-68.6	-81.47	-46.8	-68.6(-81.47--46.8)	<0.001
	Both	2008	2021	APC	292.83	71.64	799.06	292.83(71.64-799.06)	0.002162
	Female	1990	2008	APC	-70.01	-82.98	-47.18	-70.01(-82.98--47.18)	<0.001
	Female	2008	2021	APC	307.29	81.96	811.65	307.29(81.96-811.65)	0.001342
	Male	1990	2008	APC	-69.84	-82.36	-48.42	-69.84(-82.36--48.42)	<0.001
	Male	2008	2021	APC	328.63	83.09	903.46	328.63(83.09-903.46)	0.001589
