# Supplementary material for: Time trend of measles burden on children and adolescents in BRICS-plus countries from 1990 to 2021 and prediction to 2032
Source: Front Microbiol. 2025 Jul 24;16:1612124. doi: 10.3389/fmicb.2025.1612124 (PMC12328342; doi:10.3389/fmicb.2025.1612124)
Supplement: Supplementary file 10 [file Table_5.xlsx]

## Sheet: Russian Federation
Supplementary table 5:Temporal Joinpoint Analysis of measles in children and adolescents in Russian Federation, 1990-2021
	sex	Start	End	val	measure	val	lower	upper	95% CI	P.Value
Prevalence	Both	1990	2021	-6.1367	AAPC	-6.14	-14.52	3.07	-6.14(-14.52-3.07)	0.184467
	Female	1990	2021	-6.1721	AAPC	-6.17	-14.57	3.05	-6.17(-14.57-3.05)	0.182723
	Male	1990	2021	-6.1016	AAPC	-6.1	-14.47	3.09	-6.1(-14.47-3.09)	0.186226
	Both	1990	1993	70.8551	APC	70.86	21.62	140.01	70.86(21.62-140.01)	0.00338
	Both	1993	1996	-57.5538	APC	-57.55	-82.93	5.56	-57.55(-82.93-5.56)	0.064037
	Both	1996	2021	-3.9187	APC	-3.92	-7.32	-0.39	-3.92(-7.32--0.39)	0.031269
	Female	1990	1993	71.16	APC	71.16	21.76	140.6	71.16(21.76-140.6)	0.003344
	Female	1993	1996	-57.5523	APC	-57.55	-82.96	5.75	-57.55(-82.96-5.75)	0.064534
	Female	1996	2021	-3.9845	APC	-3.98	-7.39	-0.45	-3.98(-7.39--0.45)	0.029011
	Male	1990	1993	70.5494	APC	70.55	21.49	139.43	70.55(21.49-139.43)	0.003419
	Male	1993	1996	-57.5553	APC	-57.56	-82.9	5.37	-57.56(-82.9-5.37)	0.063551
	Male	1996	2021	-3.8531	APC	-3.85	-7.25	-0.33	-3.85(-7.25--0.33)	0.033691
Incidence	Both	1990	2021	-6.1367	AAPC	-6.14	-14.52	3.07	-6.14(-14.52-3.07)	0.18446
	Female	1990	2021	-6.172	AAPC	-6.17	-14.57	3.05	-6.17(-14.57-3.05)	0.182712
	Male	1990	2021	-6.1016	AAPC	-6.1	-14.47	3.09	-6.1(-14.47-3.09)	0.186225
	Both	1990	1993	70.855	APC	70.86	21.62	140.01	70.86(21.62-140.01)	0.00338
	Both	1993	1996	-57.5538	APC	-57.55	-82.93	5.55	-57.55(-82.93-5.55)	0.064034
	Both	1996	2021	-3.9187	APC	-3.92	-7.32	-0.39	-3.92(-7.32--0.39)	0.031267
	Female	1990	1993	71.16	APC	71.16	21.76	140.6	71.16(21.76-140.6)	0.003343
	Female	1993	1996	-57.5523	APC	-57.55	-82.96	5.75	-57.55(-82.96-5.75)	0.064527
	Female	1996	2021	-3.9845	APC	-3.98	-7.39	-0.45	-3.98(-7.39--0.45)	0.029007
	Male	1990	1993	70.5494	APC	70.55	21.49	139.43	70.55(21.49-139.43)	0.003419
	Male	1993	1996	-57.5553	APC	-57.56	-82.9	5.37	-57.56(-82.9-5.37)	0.063551
	Male	1996	2021	-3.8531	APC	-3.85	-7.25	-0.33	-3.85(-7.25--0.33)	0.033691
Deaths	Both	1990	2021	-17.4034	AAPC	-17.4	-33.25	2.2	-17.4(-33.25-2.2)	0.078465
	Female	1990	2021	-29.5651	AAPC	-29.57	-42.74	-13.35	-29.57(-42.74--13.35)	0.000914
	Male	1990	2021	-15.9648	AAPC	-15.96	-38.13	14.14	-15.96(-38.13-14.14)	0.26559
	Both	1990	2009	-21.4664	APC	-21.47	-24.57	-18.24	-21.47(-24.57--18.24)	<0.001
	Both	2009	2012	134.682	APC	134.68	-29.48	681.01	134.68(-29.48-681.01)	0.153386
	Both	2012	2015	-68.5503	APC	-68.55	-89.67	-4.22	-68.55(-89.67--4.22)	0.042583
	Both	2015	2018	148.95	APC	148.95	-36.85	881.36	148.95(-36.85-881.36)	0.179406
	Both	2018	2021	-65.1356	APC	-65.14	-86.72	-8.45	-65.14(-86.72--8.45)	0.034099
	Female	1990	2009	-18.4164	APC	-18.42	-21.56	-15.15	-18.42(-21.56--15.15)	<0.001
	Female	2009	2012	85.2673	APC	85.27	-39.67	468.89	85.27(-39.67-468.89)	0.2633
	Female	2012	2015	-67.3719	APC	-67.37	-89.87	5.13	-67.37(-89.87-5.13)	0.059537
	Female	2015	2018	127.817	APC	127.82	-30.94	651.58	127.82(-30.94-651.58)	0.164473
	Female	2018	2021	-92.9528	APC	-92.95	-97.59	-79.39	-92.95(-97.59--79.39)	<0.001
	Male	1990	1993	30.9004	APC	30.9	-34.83	162.93	30.9(-34.83-162.93)	0.423462
	Male	1993	2009	-31.5144	APC	-31.51	-35.2	-27.62	-31.51(-35.2--27.62)	<0.001
	Male	2009	2012	312.537	APC	312.54	-5.83	1707.25	312.54(-5.83-1707.25)	0.05884
	Male	2012	2016	-61.8067	APC	-61.81	-82.55	-16.41	-61.81(-82.55--16.41)	0.01934
	Male	2016	2019	303.355	APC	303.35	-4.28	1599.63	303.35(-4.28-1599.63)	0.056478
	Male	2019	2021	-90.5975	APC	-90.6	-99.76	262.32	-90.6(-99.76-262.32)	0.187809
DALYs	Both	1990	2021	-16.6687	AAPC	-16.67	-32.48	2.85	-16.67(-32.48-2.85)	0.08945
	Female	1990	2021	-23.183	AAPC	-23.18	-36.92	-6.45	-23.18(-36.92--6.45)	0.008716
	Male	1990	2021	-15.7847	AAPC	-15.78	-38.39	15.11	-15.78(-38.39-15.11)	0.281227
	Both	1990	2009	-21.9062	APC	-21.91	-25.09	-18.59	-21.91(-25.09--18.59)	<0.001
	Both	2009	2012	141.493	APC	141.49	-33.81	781.09	141.49(-33.81-781.09)	0.169531
	Both	2012	2015	-66.8917	APC	-66.89	-88.54	-4.31	-66.89(-88.54--4.31)	0.042091
	Both	2015	2018	131.068	APC	131.07	-37.66	756.49	131.07(-37.66-756.49)	0.195936
	Both	2018	2021	-60.6268	APC	-60.63	-84.3	-1.23	-60.63(-84.3--1.23)	0.047297
	Female	1990	2009	-19.0064	APC	-19.01	-22.31	-15.57	-19.01(-22.31--15.57)	<0.001
	Female	2009	2012	93.7175	APC	93.72	-44.43	575.27	93.72(-44.43-575.27)	0.280561
	Female	2012	2015	-65.9727	APC	-65.97	-88.12	-2.51	-65.97(-88.12--2.51)	0.045252
	Female	2015	2018	116.067	APC	116.07	-32.46	591.18	116.07(-32.46-591.18)	0.180895
	Female	2018	2021	-82.5169	APC	-82.52	-92.32	-60.21	-82.52(-92.32--60.21)	<0.001
	Male	1990	1993	31.6828	APC	31.68	-35.02	166.86	31.68(-35.02-166.86)	0.419258
	Male	1993	2009	-31.4752	APC	-31.48	-35.21	-27.52	-31.48(-35.21--27.52)	<0.001
	Male	2009	2012	312.878	APC	312.88	-12.05	1838.22	312.88(-12.05-1838.22)	0.069546
	Male	2012	2016	-62.0292	APC	-62.03	-81.6	-21.63	-62.03(-81.6--21.63)	0.012205
	Male	2016	2019	292.018	APC	292.02	23.64	1142.9	292.02(23.64-1142.9)	0.023394
	Male	2019	2021	-89.8867	APC	-89.89	-99.81	448.17	-89.89(-99.81-448.17)	0.240132
