# Supplementary material for: Time trend of measles burden on children and adolescents in BRICS-plus countries from 1990 to 2021 and prediction to 2032
Source: Front Microbiol. 2025 Jul 24;16:1612124. doi: 10.3389/fmicb.2025.1612124 (PMC12328342; doi:10.3389/fmicb.2025.1612124)
Supplement: Supplementary file 11 [file Table_6.xlsx]

## Sheet: India
Supplementary table 6:Temporal Joinpoint Analysis of measles in children and adolescents in India, 1990-2021
	sex	Start	End	measure	val	lower	upper	95% CI	P.Value
Prevalence	Both	1990	2021	AAPC	-11.74	-12.18	-11.3	-11.74(-12.18--11.3)	<0.001
	Female	1990	2021	AAPC	-11.77	-12.19	-11.34	-11.77(-12.19--11.34)	<0.001
	Male	1990	2021	AAPC	-11.72	-12.18	-11.26	-11.72(-12.18--11.26)	<0.001
	Both	1990	2010	APC	-0.28	-0.43	-0.13	-0.28(-0.43--0.13)	0.000855
	Both	2010	2014	APC	-21.52	-23.62	-19.36	-21.52(-23.62--19.36)	<0.001
	Both	2014	2018	APC	-9.26	-11.7	-6.74	-9.26(-11.7--6.74)	<0.001
	Both	2018	2021	APC	-55.92	-56.66	-55.17	-55.92(-56.66--55.17)	<0.001
	Female	1990	2010	APC	-0.33	-0.47	-0.18	-0.33(-0.47--0.18)	<0.001
	Female	2010	2014	APC	-21.47	-23.5	-19.39	-21.47(-23.5--19.39)	<0.001
	Female	2014	2018	APC	-9.29	-11.65	-6.87	-9.29(-11.65--6.87)	<0.001
	Female	2018	2021	APC	-55.94	-56.65	-55.21	-55.94(-56.65--55.21)	<0.001
	Male	1990	2010	APC	-0.24	-0.4	-0.09	-0.24(-0.4--0.09)	0.003872
	Male	2010	2014	APC	-21.56	-23.74	-19.32	-21.56(-23.74--19.32)	<0.001
	Male	2014	2018	APC	-9.22	-11.77	-6.61	-9.22(-11.77--6.61)	<0.001
	Male	2018	2021	APC	-55.91	-56.67	-55.13	-55.91(-56.67--55.13)	<0.001
Incidence	Both	1990	2021	AAPC	-11.74	-12.18	-11.3	-11.74(-12.18--11.3)	<0.001
	Female	1990	2021	AAPC	-11.77	-12.19	-11.34	-11.77(-12.19--11.34)	<0.001
	Male	1990	2021	AAPC	-11.72	-12.18	-11.26	-11.72(-12.18--11.26)	<0.001
	Both	1990	2010	APC	-0.28	-0.43	-0.13	-0.28(-0.43--0.13)	0.000855
	Both	2010	2014	APC	-21.52	-23.62	-19.36	-21.52(-23.62--19.36)	<0.001
	Both	2014	2018	APC	-9.26	-11.7	-6.74	-9.26(-11.7--6.74)	<0.001
	Both	2018	2021	APC	-55.92	-56.66	-55.17	-55.92(-56.66--55.17)	<0.001
	Female	1990	2010	APC	-0.33	-0.47	-0.18	-0.33(-0.47--0.18)	<0.001
	Female	2010	2014	APC	-21.47	-23.5	-19.39	-21.47(-23.5--19.39)	<0.001
	Female	2014	2018	APC	-9.29	-11.65	-6.87	-9.29(-11.65--6.87)	<0.001
	Female	2018	2021	APC	-55.94	-56.65	-55.21	-55.94(-56.65--55.21)	<0.001
	Male	1990	2010	APC	-0.24	-0.4	-0.09	-0.24(-0.4--0.09)	0.003872
	Male	2010	2014	APC	-21.56	-23.74	-19.32	-21.56(-23.74--19.32)	<0.001
	Male	2014	2018	APC	-9.22	-11.77	-6.61	-9.22(-11.77--6.61)	<0.001
	Male	2018	2021	APC	-55.91	-56.67	-55.13	-55.91(-56.67--55.13)	<0.001
Deaths	Both	1990	2021	AAPC	-14.88	-15.35	-14.41	-14.88(-15.35--14.41)	<0.001
	Female	1990	2021	AAPC	-15.01	-15.61	-14.41	-15.01(-15.61--14.41)	<0.001
	Male	1990	2021	AAPC	-14.78	-15.34	-14.21	-14.78(-15.34--14.21)	<0.001
	Both	1990	2007	APC	-3.48	-3.62	-3.34	-3.48(-3.62--3.34)	<0.001
	Both	2007	2011	APC	-8.39	-10.22	-6.52	-8.39(-10.22--6.52)	<0.001
	Both	2011	2014	APC	-26.73	-29.72	-23.61	-26.73(-29.72--23.61)	<0.001
	Both	2014	2018	APC	-11.52	-13.41	-9.58	-11.52(-13.41--9.58)	<0.001
	Both	2018	2021	APC	-58.23	-59.05	-57.41	-58.23(-59.05--57.41)	<0.001
	Female	1990	2007	APC	-3.41	-3.58	-3.24	-3.41(-3.58--3.24)	<0.001
	Female	2007	2011	APC	-8.37	-10.74	-5.93	-8.37(-10.74--5.93)	<0.001
	Female	2011	2014	APC	-26.99	-30.78	-22.98	-26.99(-30.78--22.98)	<0.001
	Female	2014	2018	APC	-11.11	-13.49	-8.66	-11.11(-13.49--8.66)	<0.001
	Female	2018	2021	APC	-59.2	-60.23	-58.14	-59.2(-60.23--58.14)	<0.001
	Male	1990	2010	APC	-3.82	-3.99	-3.65	-3.82(-3.99--3.65)	<0.001
	Male	2010	2014	APC	-24.06	-26.55	-21.49	-24.06(-26.55--21.49)	<0.001
	Male	2014	2018	APC	-12.53	-15.53	-9.43	-12.53(-15.53--9.43)	<0.001
	Male	2018	2021	APC	-57.13	-58.47	-55.76	-57.13(-58.47--55.76)	<0.001
DALYs	Both	1990	2021	AAPC	-14.87	-15.34	-14.4	-14.87(-15.34--14.4)	<0.001
	Female	1990	2021	AAPC	-15	-15.6	-14.4	-15(-15.6--14.4)	<0.001
	Male	1990	2021	AAPC	-14.76	-15.32	-14.2	-14.76(-15.32--14.2)	<0.001
	Both	1990	2007	APC	-3.47	-3.6	-3.33	-3.47(-3.6--3.33)	<0.001
	Both	2007	2011	APC	-8.35	-10.18	-6.49	-8.35(-10.18--6.49)	<0.001
	Both	2011	2014	APC	-26.72	-29.71	-23.6	-26.72(-29.71--23.6)	<0.001
	Both	2014	2018	APC	-11.46	-13.34	-9.53	-11.46(-13.34--9.53)	<0.001
	Both	2018	2021	APC	-58.26	-59.07	-57.44	-58.26(-59.07--57.44)	<0.001
	Female	1990	2007	APC	-3.4	-3.57	-3.22	-3.4(-3.57--3.22)	<0.001
	Female	2007	2011	APC	-8.32	-10.7	-5.88	-8.32(-10.7--5.88)	<0.001
	Female	2011	2014	APC	-26.99	-30.8	-22.97	-26.99(-30.8--22.97)	<0.001
	Female	2014	2018	APC	-11.06	-13.44	-8.61	-11.06(-13.44--8.61)	<0.001
	Female	2018	2021	APC	-59.23	-60.26	-58.16	-59.23(-60.26--58.16)	<0.001
	Male	1990	2010	APC	-3.81	-3.97	-3.64	-3.81(-3.97--3.64)	<0.001
	Male	2010	2014	APC	-24.02	-26.49	-21.48	-24.02(-26.49--21.48)	<0.001
	Male	2014	2018	APC	-12.47	-15.43	-9.41	-12.47(-15.43--9.41)	<0.001
	Male	2018	2021	APC	-57.16	-58.47	-55.8	-57.16(-58.47--55.8)	<0.001
