# Supplementary material for: Time trend of measles burden on children and adolescents in BRICS-plus countries from 1990 to 2021 and prediction to 2032
Source: Front Microbiol. 2025 Jul 24;16:1612124. doi: 10.3389/fmicb.2025.1612124 (PMC12328342; doi:10.3389/fmicb.2025.1612124)
Supplement: Supplementary file 12 [file Table_7.xlsx]

## Sheet: China
Supplementary table 7:Temporal Joinpoint Analysis of measles in children and adolescents in China, 1990-2021
	sex	Start	End	measure	val	lower	upper	95% CI	P.Value
Prevalence	Both	1990	2021	AAPC	-15.95	-26.31	-4.12	-15.95(-26.31--4.12)	0.009701
	Female	1990	2021	AAPC	-15.93	-26.27	-4.13	-15.93(-26.27--4.13)	0.009619
	Male	1990	2021	AAPC	-15.9	-26.29	-4.04	-15.9(-26.29--4.04)	0.01009
	Both	1990	1992	APC	29.2	-19.46	107.24	29.2(-19.46-107.24)	0.265946
	Both	1992	1995	APC	-28.08	-55.89	17.26	-28.08(-55.89-17.26)	0.17117
	Both	1995	2008	APC	5.79	2.69	8.99	5.79(2.69-8.99)	0.001093
	Both	2008	2011	APC	-50.67	-75.65	-0.08	-50.67(-75.65--0.08)	0.049775
	Both	2011	2015	APC	40.36	-20.11	146.59	40.36(-20.11-146.59)	0.219172
	Both	2015	2021	APC	-55.63	-71.39	-31.19	-55.63(-71.39--31.19)	0.001291
	Female	1990	1992	APC	29.04	-19.56	106.98	29.04(-19.56-106.98)	0.268221
	Female	1992	1995	APC	-28.18	-55.81	16.72	-28.18(-55.81-16.72)	0.166844
	Female	1995	2008	APC	5.68	2.59	8.87	5.68(2.59-8.87)	0.001243
	Female	2008	2011	APC	-50.57	-75.51	-0.26	-50.57(-75.51--0.26)	0.049251
	Female	2011	2015	APC	40.21	-20.28	146.61	40.21(-20.28-146.61)	0.221409
	Female	2015	2021	APC	-55.44	-71.23	-30.99	-55.44(-71.23--30.99)	0.001315
	Male	1990	1992	APC	29.32	-19.32	107.26	29.32(-19.32-107.26)	0.263518
	Male	1992	1995	APC	-27.98	-55.92	17.68	-27.98(-55.92-17.68)	0.174687
	Male	1995	2008	APC	5.89	2.77	9.11	5.89(2.77-9.11)	0.000993
	Male	2008	2011	APC	-50.74	-75.59	-0.59	-50.74(-75.59--0.59)	0.048326
	Male	2011	2015	APC	39.95	-20.63	146.78	39.95(-20.63-146.78)	0.225837
	Male	2015	2021	APC	-55.52	-71.36	-30.92	-55.52(-71.36--30.92)	0.001358
Incidence	Both	1990	2021	AAPC	-15.95	-26.31	-4.12	-15.95(-26.31--4.12)	0.009701
	Female	1990	2021	AAPC	-15.93	-26.27	-4.13	-15.93(-26.27--4.13)	0.009619
	Male	1990	2021	AAPC	-15.9	-26.29	-4.04	-15.9(-26.29--4.04)	0.01009
	Both	1990	1992	APC	29.2	-19.46	107.24	29.2(-19.46-107.24)	0.265946
	Both	1992	1995	APC	-28.08	-55.89	17.26	-28.08(-55.89-17.26)	0.17117
	Both	1995	2008	APC	5.79	2.69	8.99	5.79(2.69-8.99)	0.001093
	Both	2008	2011	APC	-50.67	-75.65	-0.08	-50.67(-75.65--0.08)	0.049775
	Both	2011	2015	APC	40.36	-20.11	146.59	40.36(-20.11-146.59)	0.219172
	Both	2015	2021	APC	-55.63	-71.39	-31.19	-55.63(-71.39--31.19)	0.001291
	Female	1990	1992	APC	29.04	-19.56	106.98	29.04(-19.56-106.98)	0.268221
	Female	1992	1995	APC	-28.18	-55.81	16.72	-28.18(-55.81-16.72)	0.166844
	Female	1995	2008	APC	5.68	2.59	8.87	5.68(2.59-8.87)	0.001243
	Female	2008	2011	APC	-50.57	-75.51	-0.26	-50.57(-75.51--0.26)	0.049251
	Female	2011	2015	APC	40.21	-20.28	146.61	40.21(-20.28-146.61)	0.221409
	Female	2015	2021	APC	-55.44	-71.23	-30.99	-55.44(-71.23--30.99)	0.001315
	Male	1990	1992	APC	29.32	-19.32	107.26	29.32(-19.32-107.26)	0.263518
	Male	1992	1995	APC	-27.98	-55.92	17.68	-27.98(-55.92-17.68)	0.174687
	Male	1995	2008	APC	5.89	2.77	9.11	5.89(2.77-9.11)	0.000993
	Male	2008	2011	APC	-50.74	-75.59	-0.59	-50.74(-75.59--0.59)	0.048326
	Male	2011	2015	APC	39.95	-20.63	146.78	39.95(-20.63-146.78)	0.225837
	Male	2015	2021	APC	-55.52	-71.36	-30.92	-55.52(-71.36--30.92)	0.001358
Deaths	Both	1990	2021	AAPC	-10.8	-21.16	0.92	-10.8(-21.16-0.92)	0.069602
	Female	1990	2021	AAPC	-11	-21.34	0.7	-11(-21.34-0.7)	0.06449
	Male	1990	2021	AAPC	-10.68	-21.03	1.02	-10.68(-21.03-1.02)	0.072088
	Both	1990	1998	APC	-13.11	-20.32	-5.24	-13.11(-20.32--5.24)	0.003542
	Both	1998	2008	APC	1.1	-5.81	8.52	1.1(-5.81-8.52)	0.745858
	Both	2008	2012	APC	-52.07	-67.92	-28.38	-52.07(-67.92--28.38)	0.001413
	Both	2012	2015	APC	87.09	-19.07	332.47	87.09(-19.07-332.47)	0.131928
	Both	2015	2019	APC	-59.44	-74.1	-36.48	-59.44(-74.1--36.48)	0.000647
	Both	2019	2021	APC	191.88	4.47	715.47	191.88(4.47-715.47)	0.042073
	Female	1990	1998	APC	-13.31	-20.58	-5.38	-13.31(-20.58--5.38)	0.003377
	Female	1998	2008	APC	0.85	-6.01	8.22	0.85(-6.01-8.22)	0.800885
	Female	2008	2012	APC	-52	-67.86	-28.32	-52(-67.86--28.32)	0.001419
	Female	2012	2015	APC	86.48	-19.19	330.35	86.48(-19.19-330.35)	0.133051
	Female	2015	2019	APC	-59.41	-74.16	-36.22	-59.41(-74.16--36.22)	0.000695
	Female	2019	2021	APC	188.37	3.22	705.67	188.37(3.22-705.67)	0.044139
	Male	1990	1998	APC	-13.11	-20.4	-5.16	-13.11(-20.4--5.16)	0.003791
	Male	1998	2008	APC	1.38	-5.44	8.7	1.38(-5.44-8.7)	0.680977
	Male	2008	2012	APC	-52.19	-67.96	-28.65	-52.19(-67.96--28.65)	0.001341
	Male	2012	2015	APC	87.24	-19.69	336.54	87.24(-19.69-336.54)	0.135127
	Male	2015	2019	APC	-59.35	-73.95	-36.54	-59.35(-73.95--36.54)	0.000621
	Male	2019	2021	APC	193.85	7.27	704.95	193.85(7.27-704.95)	0.037652
DALYs	Both	1990	2021	AAPC	-10.85	-21.15	0.79	-10.85(-21.15-0.79)	0.066625
	Female	1990	2021	AAPC	-11.05	-21.31	0.56	-11.05(-21.31-0.56)	0.061392
	Male	1990	2021	AAPC	-10.73	-21.01	0.89	-10.73(-21.01-0.89)	0.068993
	Both	1990	1998	APC	-13.13	-20.41	-5.19	-13.13(-20.41--5.19)	0.003714
	Both	1998	2008	APC	1.22	-5.71	8.66	1.22(-5.71-8.66)	0.719848
	Both	2008	2012	APC	-51.94	-67.72	-28.45	-51.94(-67.72--28.45)	0.001352
	Both	2012	2015	APC	87	-18.21	327.56	87(-18.21-327.56)	0.127533
	Both	2015	2019	APC	-59.24	-73.76	-36.69	-59.24(-73.76--36.69)	0.000578
	Both	2019	2021	APC	183.99	0.28	704.23	183.99(0.28-704.23)	0.049459
	Female	1990	1998	APC	-13.33	-20.64	-5.33	-13.33(-20.64--5.33)	0.003527
	Female	1998	2008	APC	0.97	-5.91	8.35	0.97(-5.91-8.35)	0.775357
	Female	2008	2012	APC	-51.91	-67.62	-28.58	-51.91(-67.62--28.58)	0.001297
	Female	2012	2015	APC	86.57	-18.45	326.83	86.57(-18.45-326.83)	0.129073
	Female	2015	2019	APC	-59.23	-73.75	-36.68	-59.23(-73.75--36.68)	0.000578
	Female	2019	2021	APC	180.88	-0.77	695.07	180.88(-0.77-695.07)	0.051521
	Male	1990	1998	APC	-13.12	-20.45	-5.11	-13.12(-20.45--5.11)	0.003952
	Male	1998	2008	APC	1.49	-5.33	8.81	1.49(-5.33-8.81)	0.656647
	Male	2008	2012	APC	-52.1	-67.72	-28.92	-52.1(-67.72--28.92)	0.001219
	Male	2012	2015	APC	87.27	-18.75	331.64	87.27(-18.75-331.64)	0.130128
	Male	2015	2019	APC	-59.19	-73.67	-36.74	-59.19(-73.67--36.74)	0.000562
	Male	2019	2021	APC	186.54	3.06	696.69	186.54(3.06-696.69)	0.044377
