# Supplementary material for: Time trend of measles burden on children and adolescents in BRICS-plus countries from 1990 to 2021 and prediction to 2032
Source: Front Microbiol. 2025 Jul 24;16:1612124. doi: 10.3389/fmicb.2025.1612124 (PMC12328342; doi:10.3389/fmicb.2025.1612124)
Supplement: Supplementary file 13 [file Table_8.xlsx]

## Sheet: South Africa
Supplementary table 8:Temporal Joinpoint Analysis of measles in children and adolescents in South Africa, 1990-2021
	sex	Start	End	measure	val	lower	upper	95% CI	P.Value
Prevalence	Both	1990	2021	AAPC	-10.91	-19.41	-1.51	-10.91(-19.41--1.51)	0.023964
	Female	1990	2021	AAPC	-10.92	-19.43	-1.53	-10.92(-19.43--1.53)	0.023783
	Male	1990	2021	AAPC	-10.9	-19.4	-1.5	-10.9(-19.4--1.5)	0.024146
	Both	1990	1996	APC	-7.02	-19.55	7.47	-7.02(-19.55-7.47)	0.301192
	Both	1996	1999	APC	-54.55	-79.85	2.54	-54.55(-79.85-2.54)	0.05658
	Both	1999	2004	APC	56.47	18.85	105.99	56.47(18.85-105.99)	0.003428
	Both	2004	2012	APC	-20.99	-29.39	-11.59	-20.99(-29.39--11.59)	<0.001
	Both	2012	2019	APC	22.25	5.78	41.27	22.25(5.78-41.27)	0.009739
	Both	2019	2021	APC	-71.91	-82.96	-53.71	-71.91(-82.96--53.71)	<0.001
	Female	1990	1996	APC	-7.03	-19.59	7.48	-7.03(-19.59-7.48)	0.300724
	Female	1996	1999	APC	-54.56	-79.85	2.5	-54.56(-79.85-2.5)	0.056481
	Female	1999	2004	APC	56.37	18.78	105.85	56.37(18.78-105.85)	0.003459
	Female	2004	2012	APC	-21	-29.4	-11.61	-21(-29.4--11.61)	<0.001
	Female	2012	2019	APC	22.27	5.81	41.3	22.27(5.81-41.3)	0.009665
	Female	2019	2021	APC	-71.91	-82.96	-53.7	-71.91(-82.96--53.7)	<0.001
	Male	1990	1996	APC	-7	-19.51	7.46	-7(-19.51-7.46)	0.301448
	Male	1996	1999	APC	-54.53	-79.85	2.58	-54.53(-79.85-2.58)	0.056679
	Male	1999	2004	APC	56.56	18.92	106.13	56.56(18.92-106.13)	0.003397
	Male	2004	2012	APC	-20.97	-29.38	-11.57	-20.97(-29.38--11.57)	<0.001
	Male	2012	2019	APC	22.22	5.76	41.25	22.22(5.76-41.25)	0.009815
	Male	2019	2021	APC	-71.92	-82.97	-53.71	-71.92(-82.97--53.71)	<0.001
Incidence	Both	1990	2021	AAPC	-10.91	-19.41	-1.51	-10.91(-19.41--1.51)	0.023964
	Female	1990	2021	AAPC	-10.92	-19.43	-1.53	-10.92(-19.43--1.53)	0.023783
	Male	1990	2021	AAPC	-10.9	-19.4	-1.5	-10.9(-19.4--1.5)	0.024146
	Both	1990	1996	APC	-7.02	-19.55	7.47	-7.02(-19.55-7.47)	0.301192
	Both	1996	1999	APC	-54.55	-79.85	2.54	-54.55(-79.85-2.54)	0.05658
	Both	1999	2004	APC	56.47	18.85	105.99	56.47(18.85-105.99)	0.003428
	Both	2004	2012	APC	-20.99	-29.39	-11.59	-20.99(-29.39--11.59)	<0.001
	Both	2012	2019	APC	22.25	5.78	41.27	22.25(5.78-41.27)	0.009739
	Both	2019	2021	APC	-71.91	-82.96	-53.71	-71.91(-82.96--53.71)	<0.001
	Female	1990	1996	APC	-7.03	-19.59	7.48	-7.03(-19.59-7.48)	0.300724
	Female	1996	1999	APC	-54.56	-79.85	2.5	-54.56(-79.85-2.5)	0.056481
	Female	1999	2004	APC	56.37	18.78	105.85	56.37(18.78-105.85)	0.003459
	Female	2004	2012	APC	-21	-29.4	-11.61	-21(-29.4--11.61)	<0.001
	Female	2012	2019	APC	22.27	5.81	41.3	22.27(5.81-41.3)	0.009665
	Female	2019	2021	APC	-71.91	-82.96	-53.7	-71.91(-82.96--53.7)	<0.001
	Male	1990	1996	APC	-7	-19.51	7.46	-7(-19.51-7.46)	0.301448
	Male	1996	1999	APC	-54.53	-79.85	2.58	-54.53(-79.85-2.58)	0.056679
	Male	1999	2004	APC	56.56	18.92	106.13	56.56(18.92-106.13)	0.003397
	Male	2004	2012	APC	-20.97	-29.38	-11.57	-20.97(-29.38--11.57)	<0.001
	Male	2012	2019	APC	22.22	5.76	41.25	22.22(5.76-41.25)	0.009815
	Male	2019	2021	APC	-71.92	-82.97	-53.71	-71.92(-82.97--53.71)	<0.001
Deaths	Both	1990	2021	AAPC	-13.05	-21.19	-4.07	-13.05(-21.19--4.07)	0.005287
	Female	1990	2021	AAPC	-14.18	-22.95	-4.4	-14.18(-22.95--4.4)	0.005455
	Male	1990	2021	AAPC	-12.25	-20.41	-3.24	-12.25(-20.41--3.24)	0.008752
	Both	1990	1996	APC	-10.61	-21.49	1.77	-10.61(-21.49-1.77)	0.085228
	Both	1996	1999	APC	-56.44	-80.32	-3.57	-56.44(-80.32--3.57)	0.041526
	Both	1999	2004	APC	50.08	16.9	92.67	50.08(16.9-92.67)	0.00347
	Both	2004	2012	APC	-20.57	-28.47	-11.81	-20.57(-28.47--11.81)	<0.001
	Both	2012	2019	APC	17.64	1.73	36.04	17.64(1.73-36.04)	0.030835
	Both	2019	2021	APC	-71.28	-84.1	-48.13	-71.28(-84.1--48.13)	<0.001
	Female	1990	1996	APC	-10.58	-22.15	2.7	-10.58(-22.15-2.7)	0.105818
	Female	1996	1999	APC	-56.83	-81.81	2.48	-56.83(-81.81-2.48)	0.056006
	Female	1999	2004	APC	47.42	12.36	93.42	47.42(12.36-93.42)	0.008173
	Female	2004	2013	APC	-18.36	-25.89	-10.07	-18.36(-25.89--10.07)	<0.001
	Female	2013	2019	APC	25.44	2.24	53.9	25.44(2.24-53.9)	0.032084
	Female	2019	2021	APC	-77.94	-88.48	-57.74	-77.94(-88.48--57.74)	<0.001
	Male	1990	1996	APC	-10.72	-21.78	1.89	-10.72(-21.78-1.89)	0.087243
	Male	1996	1999	APC	-55.76	-79.7	-3.6	-55.76(-79.7--3.6)	0.041314
	Male	1999	2004	APC	50.76	17.87	92.83	50.76(17.87-92.83)	0.002878
	Male	2004	2012	APC	-20.74	-28.5	-12.14	-20.74(-28.5--12.14)	<0.001
	Male	2012	2019	APC	16.49	0.67	34.8	16.49(0.67-34.8)	0.04156
	Male	2019	2021	APC	-66.45	-81.87	-37.91	-66.45(-81.87--37.91)	0.00181
DALYs	Both	1990	2021	AAPC	-13.08	-21.22	-4.09	-13.08(-21.22--4.09)	0.005251
	Female	1990	2021	AAPC	-14.2	-22.98	-4.42	-14.2(-22.98--4.42)	0.005411
	Male	1990	2021	AAPC	-12.27	-20.44	-3.25	-12.27(-20.44--3.25)	0.008721
	Both	1990	1996	APC	-10.6	-21.51	1.82	-10.6(-21.51-1.82)	0.086322
	Both	1996	1999	APC	-56.45	-80.36	-3.44	-56.45(-80.36--3.44)	0.041825
	Both	1999	2004	APC	50.14	16.9	92.85	50.14(16.9-92.85)	0.003494
	Both	2004	2012	APC	-20.52	-28.42	-11.75	-20.52(-28.42--11.75)	<0.001
	Both	2012	2019	APC	17.65	1.71	36.09	17.65(1.71-36.09)	0.031004
	Both	2019	2021	APC	-71.5	-84.17	-48.7	-71.5(-84.17--48.7)	<0.001
	Female	1990	1996	APC	-10.57	-22.16	2.76	-10.57(-22.16-2.76)	0.107086
	Female	1996	1999	APC	-56.85	-81.85	2.58	-56.85(-81.85-2.58)	0.056252
	Female	1999	2004	APC	47.47	12.4	93.5	47.47(12.4-93.5)	0.008126
	Female	2004	2013	APC	-18.3	-25.84	-10	-18.3(-25.84--10)	<0.001
	Female	2013	2019	APC	25.47	2.24	53.98	25.47(2.24-53.98)	0.032096
	Female	2019	2021	APC	-78.15	-88.59	-58.16	-78.15(-88.59--58.16)	0.000162
	Male	1990	1996	APC	-10.71	-21.79	1.93	-10.71(-21.79-1.93)	0.088271
	Male	1996	1999	APC	-55.77	-79.74	-3.46	-55.77(-79.74--3.46)	0.041638
	Male	1999	2004	APC	50.82	17.88	92.97	50.82(17.88-92.97)	0.002886
	Male	2004	2012	APC	-20.69	-28.47	-12.07	-20.69(-28.47--12.07)	<0.001
	Male	2012	2019	APC	16.49	0.65	34.83	16.49(0.65-34.83)	0.041793
	Male	2019	2021	APC	-66.69	-81.98	-38.42	-66.69(-81.98--38.42)	0.001695
