# Supplementary material for: Time trend of measles burden on children and adolescents in BRICS-plus countries from 1990 to 2021 and prediction to 2032
Source: Front Microbiol. 2025 Jul 24;16:1612124. doi: 10.3389/fmicb.2025.1612124 (PMC12328342; doi:10.3389/fmicb.2025.1612124)
Supplement: Supplementary file 14 [file Table_9.xlsx]

## Sheet: Saudi Arabia
Supplementary table 9:Temporal Joinpoint Analysis of measles in children and adolescents in Saudi Arabia, 1990-2021
	sex	Start	End	measure	val	lower	upper	95% CI	P.Value
Prevalence	Both	1990	2021	AAPC	-16.33	-23.02	-9.07	-16.33(-23.02--9.07)	<0.001
	Female	1990	2021	AAPC	-16.41	-23.08	-9.15	-16.41(-23.08--9.15)	<0.001
	Male	1990	2021	AAPC	-16.26	-22.96	-8.98	-16.26(-22.96--8.98)	<0.001
	Both	1990	2013	APC	-23.64	-25.5	-21.73	-23.64(-25.5--21.73)	<0.001
	Both	2013	2019	APC	73.4	33.93	124.51	73.4(33.93-124.51)	<0.001
	Both	2019	2021	APC	-73.13	-90.87	-20.92	-73.13(-90.87--20.92)	0.019109
	Female	1990	2013	APC	-23.73	-25.59	-21.82	-23.73(-25.59--21.82)	<0.001
	Female	2013	2019	APC	73.38	33.93	124.45	73.38(33.93-124.45)	<0.001
	Female	2019	2021	APC	-73.11	-90.86	-20.9	-73.11(-90.86--20.9)	0.019114
	Male	1990	2013	APC	-23.54	-25.41	-21.63	-23.54(-25.41--21.63)	<0.001
	Male	2013	2019	APC	73.41	33.91	124.57	73.41(33.91-124.57)	<0.001
	Male	2019	2021	APC	-73.15	-90.89	-20.92	-73.15(-90.89--20.92)	0.019122
Incidence	Both	1990	2021	AAPC	-16.33	-23.02	-9.07	-16.33(-23.02--9.07)	<0.001
	Female	1990	2021	AAPC	-16.41	-23.08	-9.15	-16.41(-23.08--9.15)	<0.001
	Male	1990	2021	AAPC	-16.26	-22.96	-8.98	-16.26(-22.96--8.98)	<0.001
	Both	1990	2013	APC	-23.64	-25.5	-21.73	-23.64(-25.5--21.73)	<0.001
	Both	2013	2019	APC	73.4	33.93	124.51	73.4(33.93-124.51)	<0.001
	Both	2019	2021	APC	-73.13	-90.87	-20.92	-73.13(-90.87--20.92)	0.019109
	Female	1990	2013	APC	-23.73	-25.59	-21.82	-23.73(-25.59--21.82)	<0.001
	Female	2013	2019	APC	73.38	33.93	124.45	73.38(33.93-124.45)	<0.001
	Female	2019	2021	APC	-73.11	-90.86	-20.9	-73.11(-90.86--20.9)	0.019114
	Male	1990	2013	APC	-23.54	-25.41	-21.63	-23.54(-25.41--21.63)	<0.001
	Male	2013	2019	APC	73.41	33.91	124.57	73.41(33.91-124.57)	<0.001
	Male	2019	2021	APC	-73.15	-90.89	-20.92	-73.15(-90.89--20.92)	0.019122
Deaths	Both	1990	2021	AAPC	-20.06	-26.72	-12.79	-20.06(-26.72--12.79)	<0.001
	Female	1990	2021	AAPC	-20.31	-26.94	-13.08	-20.31(-26.94--13.08)	<0.001
	Male	1990	2021	AAPC	-19.84	-26.61	-12.45	-19.84(-26.61--12.45)	<0.001
	Both	1990	2013	APC	-28.53	-30.23	-26.79	-28.53(-30.23--26.79)	<0.001
	Both	2013	2019	APC	62.62	24.18	112.95	62.62(24.18-112.95)	0.001062
	Both	2019	2021	APC	-65.57	-88.93	7.03	-65.57(-88.93-7.03)	0.064188
	Female	1990	2013	APC	-28.65	-30.34	-26.92	-28.65(-30.34--26.92)	<0.001
	Female	2013	2019	APC	62.63	24.95	111.68	62.63(24.95-111.68)	0.000855
	Female	2019	2021	APC	-66.58	-89.36	5.01	-66.58(-89.36-5.01)	<0.001
	Male	1990	2013	APC	-28.48	-30.19	-26.73	-28.48(-30.19--26.73)	<0.001
	Male	2013	2019	APC	62.77	24.56	112.7	62.77(24.56-112.7)	0.000968
	Male	2019	2021	APC	-64.43	-88.88	13.75	-64.43(-88.88-13.75)	0.0789
DALYs	Both	1990	2021	AAPC	-19.99	-26.6	-12.78	-19.99(-26.6--12.78)	<0.001
	Female	1990	2021	AAPC	-20.23	-26.77	-13.12	-20.23(-26.77--13.12)	<0.001
	Male	1990	2021	AAPC	-19.77	-26.46	-12.47	-19.77(-26.46--12.47)	<0.001
	Both	1990	2013	APC	-28.44	-30.14	-26.69	-28.44(-30.14--26.69)	<0.001
	Both	2013	2019	APC	63.29	24.89	113.49	63.29(24.89-113.49)	0.000928
	Both	2019	2021	APC	-66.02	-88.92	4.29	-66.02(-88.92-4.29)	0.058493
	Female	1990	2013	APC	-28.56	-30.25	-26.82	-28.56(-30.25--26.82)	<0.001
	Female	2013	2019	APC	63.36	25.82	112.12	63.36(25.82-112.12)	0.000715
	Female	2019	2021	APC	-67.04	-89.25	1.08	-67.04(-89.25-1.08)	0.052068
	Male	1990	2013	APC	-28.39	-30.1	-26.64	-28.39(-30.1--26.64)	<0.001
	Male	2013	2019	APC	63.42	25.22	113.26	63.42(25.22-113.26)	0.000855
	Male	2019	2021	APC	-64.91	-88.81	10.03	-64.91(-88.81-10.03)	0.070717
