# Supplementary material for: Time trend of measles burden on children and adolescents in BRICS-plus countries from 1990 to 2021 and prediction to 2032
Source: Front Microbiol. 2025 Jul 24;16:1612124. doi: 10.3389/fmicb.2025.1612124 (PMC12328342; doi:10.3389/fmicb.2025.1612124)
Supplement: Supplementary file 16 [file Table_11.xlsx]

## Sheet: United Arab Emirates
Supplementary table 11:Temporal Joinpoint Analysis of measles in children and adolescents in United Arab Emirates, 1990-2021
	sex	Start	End	measure	val	lower	upper	95% CI	P.Value
Prevalence	Both	1990	2021	AAPC	-10.01	-21.29	2.89	-10.01(-21.29-2.89)	0.122748
	Female	1990	2021	AAPC	-9.98	-21.27	2.92	-9.98(-21.27-2.92)	0.123875
	Male	1990	2021	AAPC	-10.04	-21.31	2.86	-10.04(-21.31-2.86)	0.121646
	Both	1990	1999	APC	-5.89	-13.93	2.89	-5.89(-13.93-2.89)	0.167588
	Both	1999	2003	APC	-55.89	-73.15	-27.54	-55.89(-73.15--27.54)	0.003128
	Both	2003	2007	APC	130.19	32.12	301.05	130.19(32.12-301.05)	0.005952
	Both	2007	2014	APC	7.38	-9.04	26.76	7.38(-9.04-26.76)	0.374923
	Both	2014	2017	APC	-57.53	-84.08	13.31	-57.53(-84.08-13.31)	0.082614
	Both	2017	2021	APC	-16.33	-33.56	5.36	-16.33(-33.56-5.36)	0.12
	Female	1990	1999	APC	-5.91	-13.94	2.88	-5.91(-13.94-2.88)	0.166672
	Female	1999	2003	APC	-55.85	-73.13	-27.47	-55.85(-73.13--27.47)	0.003156
	Female	2003	2007	APC	130	32	300.74	130(32-300.74)	0.005996
	Female	2007	2014	APC	7.42	-9.01	26.81	7.42(-9.01-26.81)	0.372622
	Female	2014	2017	APC	-57.49	-84.07	13.43	-57.49(-84.07-13.43)	0.082937
	Female	2017	2021	APC	-16.22	-33.47	5.51	-16.22(-33.47-5.51)	0.122651
	Male	1990	1999	APC	-5.88	-13.92	2.91	-5.88(-13.92-2.91)	0.168489
	Male	1999	2003	APC	-55.93	-73.17	-27.6	-55.93(-73.17--27.6)	0.003102
	Male	2003	2007	APC	130.38	32.24	301.36	130.38(32.24-301.36)	0.005909
	Male	2007	2014	APC	7.34	-9.07	26.71	7.34(-9.07-26.71)	0.377181
	Male	2014	2017	APC	-57.57	-84.09	13.2	-57.57(-84.09-13.2)	0.0823
	Male	2017	2021	APC	-16.44	-33.64	5.22	-16.44(-33.64-5.22)	0.117423
Incidence	Both	1990	2021	AAPC	-10.01	-21.29	2.89	-10.01(-21.29-2.89)	0.122748
	Female	1990	2021	AAPC	-9.98	-21.27	2.92	-9.98(-21.27-2.92)	0.123875
	Male	1990	2021	AAPC	-10.04	-21.31	2.86	-10.04(-21.31-2.86)	0.121646
	Both	1990	1999	APC	-5.89	-13.93	2.89	-5.89(-13.93-2.89)	0.167588
	Both	1999	2003	APC	-55.89	-73.15	-27.54	-55.89(-73.15--27.54)	0.003128
	Both	2003	2007	APC	130.19	32.12	301.05	130.19(32.12-301.05)	0.005952
	Both	2007	2014	APC	7.38	-9.04	26.76	7.38(-9.04-26.76)	0.374923
	Both	2014	2017	APC	-57.53	-84.08	13.31	-57.53(-84.08-13.31)	0.082614
	Both	2017	2021	APC	-16.33	-33.56	5.36	-16.33(-33.56-5.36)	0.12
	Female	1990	1999	APC	-5.91	-13.94	2.88	-5.91(-13.94-2.88)	0.166672
	Female	1999	2003	APC	-55.85	-73.13	-27.47	-55.85(-73.13--27.47)	0.003156
	Female	2003	2007	APC	130	32	300.74	130(32-300.74)	0.005996
	Female	2007	2014	APC	7.42	-9.01	26.81	7.42(-9.01-26.81)	0.372622
	Female	2014	2017	APC	-57.49	-84.07	13.43	-57.49(-84.07-13.43)	0.082937
	Female	2017	2021	APC	-16.22	-33.47	5.51	-16.22(-33.47-5.51)	0.122651
	Male	1990	1999	APC	-5.88	-13.92	2.91	-5.88(-13.92-2.91)	0.168489
	Male	1999	2003	APC	-55.93	-73.17	-27.6	-55.93(-73.17--27.6)	0.003102
	Male	2003	2007	APC	130.38	32.24	301.36	130.38(32.24-301.36)	0.005909
	Male	2007	2014	APC	7.34	-9.07	26.71	7.34(-9.07-26.71)	0.377181
	Male	2014	2017	APC	-57.57	-84.09	13.2	-57.57(-84.09-13.2)	0.0823
	Male	2017	2021	APC	-16.44	-33.64	5.22	-16.44(-33.64-5.22)	0.117423
Deaths	Both	1990	2021	AAPC	-11.6	-14.84	-8.23	-11.6(-14.84--8.23)	<0.001
	Female	1990	2021	AAPC	-11.68	-14.93	-8.3	-11.68(-14.93--8.3)	<0.001
	Male	1990	2021	AAPC	-11.49	-14.75	-8.1	-11.49(-14.75--8.1)	<0.001
	Both	1990	2000	APC	-16.04	-17.57	-14.49	-16.04(-17.57--14.49)	<0.001
	Both	2000	2003	APC	-62.99	-71.14	-52.55	-62.99(-71.14--52.55)	<0.001
	Both	2003	2007	APC	117.45	90.87	147.74	117.45(90.87-147.74)	<0.001
	Both	2007	2014	APC	5.37	1.03	9.89	5.37(1.03-9.89)	0.018207
	Both	2014	2017	APC	-62.19	-70.35	-51.78	-62.19(-70.35--51.78)	<0.001
	Both	2017	2021	APC	9.24	0.65	18.56	9.24(0.65-18.56)	0.036308
	Female	1990	2000	APC	-16.05	-17.58	-14.49	-16.05(-17.58--14.49)	<0.001
	Female	2000	2003	APC	-63.07	-71.19	-52.67	-63.07(-71.19--52.67)	<0.001
	Female	2003	2007	APC	116.15	89.62	146.39	116.15(89.62-146.39)	<0.001
	Female	2007	2014	APC	5.47	1.13	9.99	5.47(1.13-9.99)	0.016355
	Female	2014	2017	APC	-61.83	-70.19	-51.12	-61.83(-70.19--51.12)	<0.001
	Female	2017	2021	APC	8.37	-0.07	17.53	8.37(-0.07-17.53)	0.051659
	Male	1990	2000	APC	-15.84	-17.36	-14.28	-15.84(-17.36--14.28)	<0.001
	Male	2000	2003	APC	-63.31	-71.45	-52.87	-63.31(-71.45--52.87)	<0.001
	Male	2003	2007	APC	119.41	92.61	149.94	119.41(92.61-149.94)	<0.001
	Male	2007	2014	APC	5.23	0.91	9.73	5.23(0.91-9.73)	0.020353
	Male	2014	2017	APC	-62.48	-70.64	-52.05	-62.48(-70.64--52.05)	<0.001
	Male	2017	2021	APC	10.24	1.59	19.62	10.24(1.59-19.62)	0.022467
DALYs	Both	1990	2021	AAPC	-11.48	-14.75	-8.09	-11.48(-14.75--8.09)	<0.001
	Female	1990	2021	AAPC	-11.56	-14.84	-8.15	-11.56(-14.84--8.15)	<0.001
	Male	1990	2021	AAPC	-11.39	-14.69	-7.97	-11.39(-14.69--7.97)	<0.001
	Both	1990	2000	APC	-15.83	-17.38	-14.25	-15.83(-17.38--14.25)	<0.001
	Both	2000	2003	APC	-63.04	-71.23	-52.52	-63.04(-71.23--52.52)	<0.001
	Both	2003	2007	APC	118.36	91.47	149.04	118.36(91.47-149.04)	<0.001
	Both	2007	2014	APC	5.52	1.15	10.08	5.52(1.15-10.08)	0.016195
	Both	2014	2017	APC	-62.13	-70.33	-51.66	-62.13(-70.33--51.66)	<0.001
	Both	2017	2021	APC	8.93	0.37	18.21	8.93(0.37-18.21)	0.041612
	Female	1990	2000	APC	-15.85	-17.41	-14.26	-15.85(-17.41--14.26)	<0.001
	Female	2000	2003	APC	-63.16	-71.36	-52.62	-63.16(-71.36--52.62)	<0.001
	Female	2003	2007	APC	117.56	90.61	148.31	117.56(90.61-148.31)	<0.001
	Female	2007	2014	APC	5.61	1.22	10.18	5.61(1.22-10.18)	0.015105
	Female	2014	2017	APC	-61.72	-70.07	-51.04	-61.72(-70.07--51.04)	<0.001
	Female	2017	2021	APC	7.92	-0.56	17.12	7.92(-0.56-17.12)	0.065577
	Male	1990	2000	APC	-15.71	-17.26	-14.13	-15.71(-17.26--14.13)	<0.001
	Male	2000	2003	APC	-63.29	-71.54	-52.65	-63.29(-71.54--52.65)	<0.001
	Male	2003	2007	APC	120.2	93.06	151.16	120.2(93.06-151.16)	<0.001
	Male	2007	2014	APC	5.46	1.11	10	5.46(1.11-10)	0.016808
	Male	2014	2017	APC	-62.48	-70.66	-52.03	-62.48(-70.66--52.03)	<0.001
	Male	2017	2021	APC	9.89	1.29	19.22	9.89(1.29-19.22)	0.026232
