# Supplementary material for: Time trend of measles burden on children and adolescents in BRICS-plus countries from 1990 to 2021 and prediction to 2032
Source: Front Microbiol. 2025 Jul 24;16:1612124. doi: 10.3389/fmicb.2025.1612124 (PMC12328342; doi:10.3389/fmicb.2025.1612124)
Supplement: Supplementary file 17 [file Table_12.xlsx]

## Sheet: Iran
Supplementary table 12:Temporal Joinpoint Analysis of measles in children and adolescents in Iran, 1990-2021
	sex	Start	End	measure	val	lower	upper	95% CI	P.Value
Prevalence	Both	1990	2021	AAPC	-9.97	-91.38	840.24	-9.97(-91.38-840.24)	0.930096
	Female	1990	2021	AAPC	-10.01	-91.38	839.64	-10.01(-91.38-839.64)	0.929783
	Male	1990	2021	AAPC	-9.93	-91.38	840.84	-9.93(-91.38-840.84)	0.930406
	Both	1990	1995	APC	-19.6	-36.91	2.46	-19.6(-36.91-2.46)	0.075352
	Both	1995	2003	APC	23.44	10.41	38	23.44(10.41-38)	0.000773
	Both	2003	2006	APC	-72.06	-	-	-	0.918773
	Both	2006	2021	APC	-0.16	-19.92	24.48	-0.16(-19.92-24.48)	0.988324
	Female	1990	1995	APC	-19.54	-36.86	2.54	-19.54(-36.86-2.54)	0.076247
	Female	1995	2003	APC	23.35	10.34	37.9	23.35(10.34-37.9)	0.000798
	Female	2003	2006	APC	-72.11	-	-	-	0.918649
	Female	2006	2021	APC	-0.2	-19.95	24.42	-0.2(-19.95-24.42)	0.984971
	Male	1990	1995	APC	-19.66	-36.96	2.39	-19.66(-36.96-2.39)	0.074461
	Male	1995	2003	APC	23.53	10.49	38.11	23.53(10.49-38.11)	0.000749
	Male	2003	2006	APC	-72.01	-	-	-	0.918896
	Male	2006	2021	APC	-0.11	-19.88	24.54	-0.11(-19.88-24.54)	0.991631
Incidence	Both	1990	2021	AAPC	-9.97	-91.38	840.24	-9.97(-91.38-840.24)	0.930096
	Female	1990	2021	AAPC	-10.01	-91.38	839.64	-10.01(-91.38-839.64)	0.929783
	Male	1990	2021	AAPC	-9.93	-91.38	840.84	-9.93(-91.38-840.84)	0.930406
	Both	1990	1995	APC	-19.6	-36.91	2.46	-19.6(-36.91-2.46)	0.075352
	Both	1995	2003	APC	23.44	10.41	38	23.44(10.41-38)	0.000773
	Both	2003	2006	APC	-72.06	-	-	-	0.918773
	Both	2006	2021	APC	-0.16	-19.92	24.48	-0.16(-19.92-24.48)	0.988324
	Female	1990	1995	APC	-19.54	-36.86	2.54	-19.54(-36.86-2.54)	0.076247
	Female	1995	2003	APC	23.35	10.34	37.9	23.35(10.34-37.9)	0.000798
	Female	2003	2006	APC	-72.11	-	-	-	0.918649
	Female	2006	2021	APC	-0.2	-19.95	24.42	-0.2(-19.95-24.42)	0.984971
	Male	1990	1995	APC	-19.66	-36.96	2.39	-19.66(-36.96-2.39)	0.074461
	Male	1995	2003	APC	23.53	10.49	38.11	23.53(10.49-38.11)	0.000749
	Male	2003	2006	APC	-72.01	-	-	-	0.918896
	Male	2006	2021	APC	-0.11	-19.88	24.54	-0.11(-19.88-24.54)	0.991631
Deaths	Both	1990	2021	AAPC	-17.75	-48.09	30.33	-17.75(-48.09-30.33)	0.405393
	Female	1990	2021	AAPC	-13.82	-51.2	52.21	-13.82(-51.2-52.21)	0.608387
	Male	1990	2021	AAPC	-17.61	-47.46	29.19	-17.61(-47.46-29.19)	0.398585
	Both	1990	1995	APC	-41.98	-64.78	-4.42	-41.98(-64.78--4.42)	0.034018
	Both	1995	2002	APC	47.11	4.46	107.18	47.11(4.46-107.18)	0.028964
	Both	2002	2005	APC	-78.3	-99.84	2766.15	-78.3(-99.84-2766.15)	0.522337
	Both	2005	2021	APC	-8.69	-17.44	0.99	-8.69(-17.44-0.99)	0.074635
	Female	1990	2002	APC	5.4	-10.42	24.02	5.4(-10.42-24.02)	0.510869
	Female	2002	2005	APC	-70.14	-99.93	13455.4	-70.14(-99.93-13455.37)	0.687088
	Female	2005	2021	APC	-9.6	-20.3	2.53	-9.6(-20.3-2.53)	0.111091
	Male	1990	1995	APC	-42.51	-64.52	-6.84	-42.51(-64.52--6.84)	0.026574
	Male	1995	2002	APC	48.44	6.24	107.39	48.44(6.24-107.39)	0.022838
	Male	2002	2005	APC	-78.58	-99.82	2432.89	-78.58(-99.82-2432.89)	0.509327
	Male	2005	2021	APC	-8.27	-17.17	1.58	-8.27(-17.17-1.58)	0.092816
DALYs	Both	1990	2021	AAPC	-13.64	-51.87	54.97	-13.64(-51.87-54.97)	0.623013
	Female	1990	2021	AAPC	-13.75	-51.13	52.22	-13.75(-51.13-52.22)	0.609689
	Male	1990	2021	AAPC	-17.56	-47.48	29.41	-17.56(-47.48-29.41)	0.401319
	Both	1990	2002	APC	5.12	-10.67	23.7	5.12(-10.67-23.7)	0.532596
	Both	2002	2005	APC	-69.75	-99.94	16226	-69.75(-99.94-16225.95)	0.698308
	Both	2005	2021	APC	-9.28	-20.26	3.21	-9.28(-20.26-3.21)	0.132374
	Female	1990	2002	APC	5.46	-10.45	24.2	5.46(-10.45-24.2)	0.50853
	Female	2002	2005	APC	-70.06	-99.93	13391.8	-70.06(-99.93-13391.83)	0.68739
	Female	2005	2021	APC	-9.56	-20.2	2.5	-9.56(-20.2-2.5)	0.110518
	Male	1990	1995	APC	-42.59	-64.77	-6.42	-42.59(-64.77--6.42)	0.027894
	Male	1995	2002	APC	48.57	5.98	108.29	48.57(5.98-108.29)	0.023788
	Male	2002	2005	APC	-78.52	-99.82	2461.37	-78.52(-99.82-2461.37)	0.51083
	Male	2005	2021	APC	-8.2	-17.1	1.67	-8.2(-17.1-1.67)	0.095955
