# Supplementary material for: Time trend of measles burden on children and adolescents in BRICS-plus countries from 1990 to 2021 and prediction to 2032
Source: Front Microbiol. 2025 Jul 24;16:1612124. doi: 10.3389/fmicb.2025.1612124 (PMC12328342; doi:10.3389/fmicb.2025.1612124)
Supplement: Supplementary file 18 [file Table_13.xlsx]

## Sheet: Ethiopia
Supplementary table 13:Temporal Joinpoint Analysis of measles in children and adolescents in Ethiopia, 1990-2021
	sex	Start	End	measure	val	lower	upper	95% CI	P.Value
Prevalence	Both	1990	2021	AAPC	-9.01	-13.25	-4.57	-9.01(-13.25--4.57)	<0.001
	Female	1990	2021	AAPC	-9.02	-13.2	-4.63	-9.02(-13.2--4.63)	<0.001
	Male	1990	2021	AAPC	-9	-13.29	-4.5	-9(-13.29--4.5)	<0.001
	Both	1990	2015	APC	-3.63	-4.52	-2.74	-3.63(-4.52--2.74)	<0.001
	Both	2015	2018	APC	-43.33	-65	-8.26	-43.33(-65--8.26)	0.022798
	Both	2018	2021	APC	-9.45	-24.05	7.96	-9.45(-24.05-7.96)	0.255539
	Female	1990	2015	APC	-3.65	-4.54	-2.75	-3.65(-4.54--2.75)	<0.001
	Female	2015	2018	APC	-43.28	-64.75	-8.74	-43.28(-64.75--8.74)	0.021455
	Female	2018	2021	APC	-9.48	-23.91	7.68	-9.48(-23.91-7.68)	0.247954
	Male	1990	2015	APC	-3.62	-4.51	-2.72	-3.62(-4.51--2.72)	<0.001
	Male	2015	2018	APC	-43.39	-65.25	-7.76	-43.39(-65.25--7.76)	0.024224
	Male	2018	2021	APC	-9.41	-24.19	8.25	-9.41(-24.19-8.25)	0.263284
Incidence	Both	1990	2021	AAPC	-9.01	-13.25	-4.57	-9.01(-13.25--4.57)	<0.001
	Female	1990	2021	AAPC	-9.02	-13.2	-4.63	-9.02(-13.2--4.63)	<0.001
	Male	1990	2021	AAPC	-9	-13.29	-4.5	-9(-13.29--4.5)	<0.001
	Both	1990	2015	APC	-3.63	-4.52	-2.74	-3.63(-4.52--2.74)	<0.001
	Both	2015	2018	APC	-43.33	-65	-8.26	-43.33(-65--8.26)	0.022798
	Both	2018	2021	APC	-9.45	-24.05	7.96	-9.45(-24.05-7.96)	0.255539
	Female	1990	2015	APC	-3.65	-4.54	-2.75	-3.65(-4.54--2.75)	<0.001
	Female	2015	2018	APC	-43.28	-64.75	-8.74	-43.28(-64.75--8.74)	0.021455
	Female	2018	2021	APC	-9.48	-23.91	7.68	-9.48(-23.91-7.68)	0.247954
	Male	1990	2015	APC	-3.62	-4.51	-2.72	-3.62(-4.51--2.72)	<0.001
	Male	2015	2018	APC	-43.39	-65.25	-7.76	-43.39(-65.25--7.76)	0.024224
	Male	2018	2021	APC	-9.41	-24.19	8.25	-9.41(-24.19-8.25)	0.263284
Deaths	Both	1990	2021	AAPC	-11.67	-13.62	-9.67	-11.67(-13.62--9.67)	<0.001
	Female	1990	2021	AAPC	-11.94	-13.85	-9.98	-11.94(-13.85--9.98)	<0.001
	Male	1990	2021	AAPC	-10.84	-12.8	-8.85	-10.84(-12.8--8.85)	<0.001
	Both	1990	1997	APC	0.97	-5.34	7.69	0.97(-5.34-7.69)	0.7608
	Both	1997	2015	APC	-9.23	-10.83	-7.61	-9.23(-10.83--7.61)	<0.001
	Both	2015	2021	APC	-30.35	-35.66	-24.61	-30.35(-35.66--24.61)	<0.001
	Female	1990	1997	APC	0.85	-5.18	7.26	0.85(-5.18-7.26)	0.778766
	Female	1997	2015	APC	-9.28	-10.8	-7.74	-9.28(-10.8--7.74)	<0.001
	Female	2015	2021	APC	-31.24	-36.59	-25.43	-31.24(-36.59--25.43)	<0.001
	Male	1990	1997	APC	1.1	-1.18	3.42	1.1(-1.18-3.42)	0.33024
	Male	1997	2016	APC	-9.2	-9.71	-8.68	-9.2(-9.71--8.68)	<0.001
	Male	2016	2019	APC	-45.37	-55.84	-32.43	-45.37(-55.84--32.43)	<0.001
	Male	2019	2021	APC	0.65	-13.13	16.61	0.65(-13.13-16.61)	0.927938
DALYs	Both	1990	2021	AAPC	-11.67	-13.62	-9.67	-11.67(-13.62--9.67)	<0.001
	Female	1990	2021	AAPC	-11.94	-13.85	-9.98	-11.94(-13.85--9.98)	<0.001
	Male	1990	2021	AAPC	-10.84	-12.79	-8.84	-10.84(-12.79--8.84)	<0.001
	Both	1990	1997	APC	0.94	-5.36	7.67	0.94(-5.36-7.67)	0.766128
	Both	1997	2015	APC	-9.24	-10.84	-7.62	-9.24(-10.84--7.62)	<0.001
	Both	2015	2021	APC	-30.3	-35.61	-24.54	-30.3(-35.61--24.54)	<0.001
	Female	1990	1997	APC	0.83	-5.2	7.24	0.83(-5.2-7.24)	0.784555
	Female	1997	2015	APC	-9.3	-10.82	-7.76	-9.3(-10.82--7.76)	<0.001
	Female	2015	2021	APC	-31.18	-36.53	-25.36	-31.18(-36.53--25.36)	<0.001
	Male	1990	1997	APC	1.07	-1.2	3.39	1.07(-1.2-3.39)	0.339809
	Male	1997	2016	APC	-9.2	-9.71	-8.69	-9.2(-9.71--8.69)	<0.001
	Male	2016	2019	APC	-45.35	-55.83	-32.38	-45.35(-55.83--32.38)	<0.001
	Male	2019	2021	APC	0.8	-12.99	16.78	0.8(-12.99-16.78)	0.911329
