# Supplementary material for: Time trend of measles burden on children and adolescents in BRICS-plus countries from 1990 to 2021 and prediction to 2032
Source: Front Microbiol. 2025 Jul 24;16:1612124. doi: 10.3389/fmicb.2025.1612124 (PMC12328342; doi:10.3389/fmicb.2025.1612124)
Supplement: Supplementary file 19 [file Table_14.xlsx]

## Sheet: Table S14
Supplementary table 14: Disease burden prediction for measles prevalence numbers to 2032 in in BRICS countries and globally
	Prevalence (95 % UI)
Location	2022	2023	2024	2025	2026	2027	2028	2029	2030	2031	2032
Global	9254647.11 (7976568.78-10532725.44)	6235043.19 (4446753.27-8023333.1)	4209911.9 (2231892.99-6187930.8)	2845287.7 (907384.29-4783191.1)	1923847.16 (159459.37-3688234.94)	1300777.19 (-228553.72-2830108.09)	879447.45 (-400115.52-2159010.41)	594495.55 (-447900.35-1636891.44)	401750.7 (-429828.6-1233330)	271417.91 (-380913.94-923749.75)	183319.78 (-321397.99-688037.55)
Brazil	5.81 (-28.25-39.87)	0.95 (-10.63-12.53)	0.2 (-3.73-4.14)	0.05 (-1.44-1.55)	0.02 (-0.63-0.66)	0.01 (-0.31-0.32)	0 (-0.16-0.17)	0 (-0.1-0.1)	0 (-0.06-0.06)	0 (-0.04-0.04)	0 (-0.02-0.02)
Russian Federation	0.06 (-0.47-0.59)	0 (-0.1-0.11)	0 (-0.02-0.03)	0 (-0.01-0.01)	0 (0-0)	0 (0-0)	0 (0-0)	0 (0-0)	0 (0-0)	0 (0-0)	0 (0-0)
India	129032.86 (90984.08-167081.65)	64671.6 (22688.07-106655.12)	32460.25 (-2636.21-67556.7)	16308.9 (-9444.64-42062.44)	8195.88 (-9304.02-25695.79)	4117.79 (-7181.88-15417.45)	2068 (-4966.61-9102.62)	1038.1 (-3222.8-5298.99)	520.86 (-2005.34-3047.06)	261.22 (-1211.04-1733.48)	130.96 (-715.19-977.11)
China	141.35 (-85.31-368.02)	93.72 (-210.47-397.91)	62.34 (-263.87-388.56)	41.57 (-270.43-353.57)	27.76 (-250.72-306.24)	18.56 (-218.77-255.88)	12.42 (-183.3-208.13)	8.31 (-149.14-165.76)	5.56 (-118.57-129.69)	3.72 (-92.49-99.92)	2.48 (-70.98-75.94)
South Africa	106.48 (-4.86-217.82)	24.39 (-31.81-80.59)	5.65 (-16.19-27.49)	1.32 (-6.29-8.93)	0.31 (-2.25-2.87)	0.07 (-0.81-0.95)	0.02 (-0.31-0.35)	0 (-0.14-0.14)	0 (-0.06-0.06)	0 (-0.03-0.03)	0 (-0.01-0.01)
