# Supplementary material for: Time trend of measles burden on children and adolescents in BRICS-plus countries from 1990 to 2021 and prediction to 2032
Source: Front Microbiol. 2025 Jul 24;16:1612124. doi: 10.3389/fmicb.2025.1612124 (PMC12328342; doi:10.3389/fmicb.2025.1612124)
Supplement: Supplementary file 20 [file Table_15.xlsx]

## Sheet: Table S15
Supplementary table 15: Disease burden prediction for measles incidence numbers to 2032 in in BRICS countries and globally
	Incidence (95 % UI)
Location	2022	2023	2024	2025	2026	2027	2028	2029	2030	2031	2032
Global	333764026.3 (287258258.18-380269794.42)	223589357.55 (159253735.41-287924979.69)	150142886.41 (79438445.32-220847327.5)	100943752.15 (32053322.33-169834181.98)	67902050.28 (5507594.76-130296505.79)	45672653.12 (-8126401.35-99471707.58)	30719423.28 (-14059263.05-75498109.61)	20659139.37 (-15631365.35-56949644.08)	13889788.34 (-14912781.51-42692358.2)	9335908.56 (-13142658.87-31814475.99)	6273361.11 (-11029405.35-23576127.56)
Brazil	240.75 (-1853.42-2334.92)	51.33 (-844.13-946.78)	15.9 (-403.38-435.18)	6.7 (-228.37-241.76)	3.6 (-153.34-160.53)	2.33(-119-123.65)	1.72 (-103.36-106.8)	1.39 (-97.37-100.15)	1.19 (-96.66-99.03)	1.04 (-98.68-100.76)	0.92 (-101.68-103.52)
Russian Federation	0.02 (-0.24-0.28)	0 (-0.02-0.02)	0 (0-0)	0 (0-0)	0 (0-0)	0(0-0)	0 (0-0)	0 (0-0)	0 (0-0)	0 (0-0)	0 (0-0)
India	4680438.4 (3325969.92-6034906.88)	2337672.36 (840082.79-3835261.92)	1169632.05 (-80731.56-2419995.65)	585923.93 (-329784.08-1501631.93)	293628.28 (-327244.89-914501.45)	147115.31 (-252825.76-547056.39)	73681.65 (-174690.2-322053.5)	36888.28 (-113179.11-186955.67)	18459.68 (-70289.05-107208.41)	9233.58 (-42356.95-60824.11)	4617.16 (-24955.5-34189.82)
China	6730.22 (-2648.7-16109.14)	5439.45 (-11325.81-22204.72)	4421.95 (-18240-27083.91)	3609.89 (-23347.66-30567.43)	2956.27 (-26833.09-32745.64)	2426.24 (-28942.66-33795.14)	1994.69 (-29937.53-33926.92)	1641.69 (-30048.28-33331.66)	1350.94 (-29455.57-32157.46)	1110.47 (-28318.86-30539.8)	911.04 (-26775.45-28597.54)
South Africa	3798.34 (-79.6-7676.27)	860.68 (-1095.03-2816.39)	197.45 (-551.26-946.15)	45.74 (-207.78-299.26)	10.68 (-69.45-90.81)	2.51(-21.77-26.78)	0.59 (-6.6-7.78)	0.14 (-1.99-2.27)	0.03 (-0.63-0.7)	0.01 (-0.22-0.24)	0 (-0.09-0.1)
